# Supplementary material for: Exploring and mitigating potential bias when genetic instrumental variables are associated with multiple non-exposure traits in Mendelian randomization
Source: Eur J Epidemiol. 2022 May 27;37(7):683–700. doi: 10.1007/s10654-022-00874-5 (PMC9329407; doi:10.1007/s10654-022-00874-5)
Supplement: Supplementary file 2 — Supplementary file2 (XLSX 2080 KB) [file 10654_2022_874_MOESM2_ESM.xlsx]

## Sheet: Title Page
Exploring and mitigating potential bias when genetic instrumental variables are associated with multiple non-exposure traits in Mendelian randomization
Qian Yang,1,2* Eleanor Sanderson,1,2 Kate Tilling,1,2,3 M Carolina Borges,1,2† Deborah A Lawlor1,2,3†
1MRC Integrative Epidemiology Unit at the University of Bristol, Bristol, UK
2Population Health Sciences, Bristol Medical School, University of Bristol, Bristol, UK
3National Institute for Health Research Bristol Biomedical Center, University Hospitals Bristol NHS Foundation Trust and University of Bristol, Bristol, UK
*Corresponding author
Email: qian.yang@bristol.ac.uk
†Deborah A Lawlor and M Carolina Borges made equal contributions and are joint senior authors.

## Sheet: Supplementary Data 1
Trait	Number	Variant	Chromosome	Effect allele	Noneffect allele	Effect allele frequency	Mean difference	Standard error	P-value
insomnia	1	rs10789340	1	G	A	0.6267	0.00207278	0.00150045	0.167147
insomnia	2	rs7428918	3	G	A	0.7146	0.00386106	0.00161061	0.0165186
insomnia	3	rs10865954	3	T	C	0.3351	0.00604501	0.00153503	8.21801e-05
insomnia	4	rs3774751	3	G	T	0.5369	0.00455658	0.00145249	0.00170659
insomnia	5	rs2116290	3	A	G	0.365	0.00625455	0.00151591	3.69394e-05
insomnia	6	rs12635614	3	A	G	0.5087	0.00244897	0.00144785	0.0907524
insomnia	7	rs356179	4	G	C	0.667	0.00425539	0.00154918	0.00601732
insomnia	8	rs6855246	4	G	A	0.0803	0.0108675	0.00276854	8.66299e-05
insomnia	9	rs13138995	4	A	G	0.392	0.00681783	0.00149403	5.03673e-06
insomnia	10	rs406761	5	T	G	0.6215	0.0056315	0.00149693	0.000168582
insomnia	11	rs171697	5	G	C	0.3279	0.00649211	0.00153996	2.49022e-05
insomnia	12	rs10800992	1	T	C	0.4439	0.00508633	0.00145433	0.000469988
insomnia	13	rs13189678	5	T	C	0.1374	0.00576926	0.0021004	0.00601963
insomnia	14	rs11167642	5	T	C	0.8182	0.00593915	0.00187381	0.00152691
insomnia	15	rs1285875	6	G	C	0.2587	0.00397339	0.00165598	0.0164218
insomnia	16	rs10947428	6	C	T	0.2177	0.00674233	0.00176374	0.000132014
insomnia	17	rs4711416	6	T	G	0.085	0.00807168	0.00261579	0.00203065
insomnia	18	rs10947690	6	G	A	0.2594	0.00543516	0.00165592	0.00102998
insomnia	19	rs3923809	6	A	G	0.6969	0.0055294	0.00157056	0.000430559
insomnia	20	rs1533992	7	T	A	0.0557	0.0119336	0.00324033	0.000230715
insomnia	21	rs76540488	7	G	A	0.1026	0.00820836	0.00243247	0.000739665
insomnia	22	rs12534945	7	C	T	0.7511	0.00556666	0.00167373	0.000881482
insomnia	23	rs7581704	2	C	G	0.7534	0.00415777	0.00168758	0.0137503
insomnia	24	rs150483923	7	C	A	0.7748	0.00582779	0.00173873	0.000803157
insomnia	25	rs73201933	7	T	A	0.499	0.000426782	0.0014489	0.768333
insomnia	26	rs1731951	7	T	A	0.5548	0.00446214	0.00146874	0.00238126
insomnia	27	rs28611339	8	T	G	0.1288	0.00879977	0.00216253	4.71907e-05
insomnia	28	rs2344121	8	A	G	0.5233	0.00259973	0.00144818	0.0726288
insomnia	29	rs876114	8	T	G	0.8449	0.00301546	0.00199649	0.130948
insomnia	30	rs671985	8	G	A	0.5486	0.00579952	0.00145917	7.05373e-05
insomnia	31	rs17643634	8	C	T	0.8316	0.00188097	0.00195564	0.33614
insomnia	32	rs118166957	9	T	C	0.1639	0.0020145	0.00197459	0.307629
insomnia	33	rs7044885	9	G	C	0.5585	0.00277397	0.00146185	0.0577527
insomnia	34	rs56097173	2	T	C	0.6796	0.00580582	0.00156381	0.000205196
insomnia	35	rs7872863	9	C	T	0.2883	0.0045433	0.00160052	0.00453101
insomnia	36	rs1927898	9	C	T	0.2543	0.00260772	0.00166453	0.1172
insomnia	37	rs4838018	9	C	T	0.8731	0.00424422	0.00217833	0.0513708
insomnia	38	rs7026534	9	T	G	0.2963	0.00583522	0.00158533	0.0002326
insomnia	39	rs77641763	9	T	C	0.1229	0.00911052	0.00220528	3.60962e-05
insomnia	40	rs12411886	10	C	A	0.9228	0.0115658	0.00271072	1.98486e-05
insomnia	41	rs11605348	11	G	A	0.6503	0.00310057	0.0015186	0.0411792
insomnia	42	rs544978	11	A	C	0.7045	0.00466975	0.00158588	0.00323435
insomnia	43	rs4073582	11	G	A	0.6407	0.00870405	0.00150711	7.69142e-09
insomnia	44	rs2406916	11	G	C	0.3417	0.00470272	0.00153105	0.00212967
insomnia	45	rs13010288	2	G	T	0.8666	0.00668419	0.00213332	0.00172911
insomnia	46	rs58475265	11	C	T	0.1621	0.00294753	0.00197548	0.135685
insomnia	47	rs2286729	12	A	G	0.0858	0.00384058	0.00258068	0.136698
insomnia	48	rs12310246	12	A	G	0.2482	0.00724262	0.00167294	1.4968e-05
insomnia	49	rs7974321	12	C	T	0.1905	0.00578009	0.00183973	0.0016793
insomnia	50	rs28576953	12	C	T	0.7947	0.00448211	0.00179373	0.0124635
insomnia	51	rs4499118	13	A	G	0.3994	0.00297911	0.00147801	0.0438405
insomnia	52	rs7337692	13	T	C	0.2926	0.00594738	0.00160288	0.000206962
insomnia	53	rs9563886	13	C	T	0.3919	0.0049416	0.0015016	0.000998905
insomnia	54	rs7338774	13	G	A	0.3338	0.00670609	0.00154892	1.49501e-05
insomnia	55	rs1925113	13	A	G	0.4305	0.00557321	0.00146192	0.000137741
insomnia	56	rs113851554	2	T	G	0.0574	0.0267145	0.00323122	1.37465e-16
insomnia	57	rs4981170	14	G	A	0.806	0.00227405	0.00183386	0.214963
insomnia	58	rs755837	14	G	A	0.1615	0.00267271	0.00197005	0.174888
insomnia	59	rs12912299	15	C	T	0.5109	0.00428988	0.0014578	0.00325401
insomnia	60	rs715338	15	A	G	0.5778	0.00459841	0.00146961	0.00175426
insomnia	61	rs4887111	15	A	G	0.6207	0.00242482	0.00149079	0.103837
insomnia	62	rs176647	15	A	C	0.4	0.00744549	0.00148305	5.16091e-07
insomnia	63	rs7183988	15	G	T	0.5263	0.00026752	0.00145066	0.85369
insomnia	64	rs11075253	16	C	A	0.702	0.00322056	0.00158083	0.0416248
insomnia	65	rs9941245	16	G	T	0.1949	0.00585111	0.0018356	0.00143488
insomnia	66	rs35084376	16	C	G	0.0685	0.0121986	0.0029056	2.69029e-05
insomnia	67	rs62158206	2	T	C	0.7784	0.00359869	0.00175028	0.0397772
insomnia	68	rs35717469	16	A	G	0.8095	0.00569396	0.00184848	0.00206783
insomnia	69	rs9931543	16	T	C	0.7354	0.0053697	0.00164402	0.00109016
insomnia	70	rs12927360	16	G	A	0.591	0.0055968	0.00147977	0.00015548
insomnia	71	rs7217547	17	C	G	0.796	0.00672221	0.00179366	0.000178473
insomnia	72	rs2239923	17	T	C	0.2927	0.00849585	0.00159101	9.30825e-08
insomnia	73	rs12951067	17	T	C	0.4586	0.00430569	0.0014666	0.00332682
insomnia	74	rs117037340	17	A	G	0.969	0.0120783	0.00419788	0.00401226
insomnia	75	rs8766	18	C	T	0.3808	0.00534311	0.00150292	0.000377841
insomnia	76	rs57314044	19	T	G	0.2141	0.00595343	0.00177235	0.000782214
insomnia	77	rs159058	20	C	A	0.2994	0.00596307	0.00158236	0.000164294
insomnia	78	rs34967082	2	A	G	0.4142	0.00363192	0.00147343	0.0137046
insomnia	79	rs113092074	21	T	C	0.1496	0.00311893	0.00203363	0.125111
insomnia	80	rs6803184	3	A	G	0.3344	0.00165649	0.0015375	0.281308
height (cm)	1	rs2284746	1	G	C	0.5215	0.239465	0.0191935	1.03469e-35
height (cm)	2	rs6436066	2	T	G	0.5527	0.205087	0.0193098	2.42089e-26
height (cm)	3	rs724016	2	G	A	0.4437	0.525052	0.0193231	2.66599e-162
height (cm)	4	rs572169	3	T	C	0.3143	0.214043	0.0207143	5.06311e-25
height (cm)	5	rs7698271	4	C	T	0.8405	0.532528	0.0262381	1.7114e-91
height (cm)	6	rs1662843	4	C	G	0.3047	0.297101	0.0208677	5.64576e-46
height (cm)	7	rs1812175	4	G	A	0.8311	0.578128	0.0256154	1.18009e-112
height (cm)	8	rs6450922	5	C	G	0.7272	0.207581	0.0221427	7.00568e-21
height (cm)	9	rs33852	5	G	A	0.323	0.161722	0.0205095	3.15496e-15
height (cm)	10	rs4867721	5	G	T	0.3977	0.176022	0.0196396	3.19656e-19
height (cm)	11	rs6879260	5	C	T	0.6079	0.194989	0.0196874	4.03506e-23
height (cm)	12	rs7536458	1	T	G	0.7376	0.338365	0.0218373	4.0303e-54
height (cm)	13	rs12208776	6	T	G	0.4864	0.278695	0.0193976	8.71674e-47
height (cm)	14	rs806794	6	A	G	0.7262	0.392557	0.0215048	2.18449e-74
height (cm)	15	rs6932730	6	T	C	0.8384	0.298722	0.0261181	2.77826e-30
height (cm)	16	rs12214804	6	C	T	0.0898	0.567448	0.033685	1.24376e-63
height (cm)	17	rs310405	6	A	G	0.5505	0.212811	0.0192792	2.54119e-28
height (cm)	18	rs7759938	6	C	T	0.3219	0.338848	0.0205694	6.22761e-61
height (cm)	19	rs1490384	6	T	C	0.5001	0.26691	0.0192235	8.21855e-44
height (cm)	20	rs263178	6	C	T	0.7095	0.350177	0.0211811	2.34262e-61
height (cm)	21	rs798497	7	A	G	0.7007	0.379122	0.0209876	6.95949e-73
height (cm)	22	rs1708299	7	A	G	0.2981	0.308582	0.0210586	1.35312e-48
height (cm)	23	rs11205303	1	C	T	0.4066	0.335008	0.0195515	9.09018e-66
height (cm)	24	rs42235	7	T	C	0.2998	0.349285	0.0209737	3.13119e-62
height (cm)	25	rs7460090	8	T	C	0.8865	0.364331	0.0302688	2.34241e-33
height (cm)	26	rs4733724	8	A	G	0.7962	0.281684	0.0238718	4.00228e-32
height (cm)	27	rs1036821	8	G	A	0.6941	0.240749	0.0209007	1.08503e-30
height (cm)	28	rs11144688	9	G	A	0.8804	0.354317	0.0295909	4.99668e-33
height (cm)	29	rs817300	9	G	A	0.9258	0.474918	0.0365019	1.10028e-38
height (cm)	30	rs7851693	9	C	G	0.6481	0.195075	0.0201678	3.98463e-22
height (cm)	31	rs3824867	11	A	G	0.2878	0.204794	0.0212324	5.19882e-22
height (cm)	32	rs10771408	12	C	T	0.6713	0.244875	0.020486	6.3979e-33
height (cm)	33	rs1351394	12	T	C	0.4882	0.375667	0.0192214	5.50989e-85
height (cm)	34	rs17346452	1	C	T	0.2819	0.230593	0.0212928	2.53419e-27
height (cm)	35	rs11107116	12	T	G	0.2205	0.402655	0.023107	5.88757e-68
height (cm)	36	rs3118905	13	G	A	0.7217	0.362436	0.0214664	6.52751e-64
height (cm)	37	rs2093210	14	C	T	0.3926	0.262583	0.0196639	1.17379e-40
height (cm)	38	rs7162542	15	G	C	0.5572	0.337368	0.0197649	2.79452e-65
height (cm)	39	rs16942383	15	C	A	0.956	0.665874	0.047232	4.10192e-45
height (cm)	40	rs4965598	15	C	T	0.3268	0.195435	0.0203676	8.44807e-22
height (cm)	41	rs3764419	17	C	A	0.6177	0.28844	0.0197516	2.82341e-48
height (cm)	42	rs9905385	17	A	G	0.3293	0.304865	0.0205011	5.42325e-50
height (cm)	43	rs2070776	17	G	A	0.6496	0.288544	0.0201097	1.14615e-46
height (cm)	44	rs4369779	18	C	T	0.789	0.478231	0.0234599	2.79861e-92
height (cm)	45	rs1046934	1	C	A	0.3467	0.297109	0.0201511	3.55855e-49
height (cm)	46	rs11880992	19	A	G	0.4084	0.186533	0.0195201	1.23677e-21
height (cm)	47	rs2145270	20	C	T	0.3818	0.304102	0.0197297	1.42536e-53
height (cm)	48	rs293713	20	G	A	0.6738	0.215584	0.0205501	9.6777e-26
height (cm)	49	rs143384	20	G	A	0.4044	0.528141	0.0195668	3.51064e-160
height (cm)	50	rs6512577	20	T	C	0.2199	0.241424	0.0231681	2.02793e-25
height (cm)	51	rs11118347	1	G	T	0.5473	0.100208	0.019298	2.07489e-07
height (cm)	52	rs10799445	1	A	C	0.7641	0.209096	0.0228657	6.04041e-20
height (cm)	53	rs1172294	2	A	G	0.5098	0.284854	0.0192224	1.17405e-49
height (cm)	54	rs3791679	2	A	G	0.7729	0.487636	0.0228928	1.42866e-100
body mass index (kg/m2)	1	rs657452	1	A	G	0.3913	0.0863696	0.0164245	1.45305e-07
body mass index (kg/m2)	2	rs1016287	2	T	C	0.2986	0.0916758	0.0175241	1.68394e-07
body mass index (kg/m2)	3	rs13078960	3	G	T	0.2016	0.0886268	0.0199768	9.14898e-06
body mass index (kg/m2)	4	rs16851483	3	T	G	0.0661	0.19333	0.0320519	1.62436e-09
body mass index (kg/m2)	5	rs1516725	3	C	T	0.8628	0.171635	0.023228	1.48335e-13
body mass index (kg/m2)	6	rs10938397	4	G	A	0.4344	0.147719	0.0161295	5.3189e-20
body mass index (kg/m2)	7	rs2112347	5	T	G	0.6399	0.15175	0.0166397	7.59466e-20
body mass index (kg/m2)	8	rs205262	6	G	A	0.269	0.180711	0.018119	2.01378e-23
body mass index (kg/m2)	9	rs2207139	6	G	A	0.1695	0.190389	0.0212641	3.47099e-19
body mass index (kg/m2)	10	rs6465468	7	T	G	0.3067	0.0309971	0.0173644	0.0742465
body mass index (kg/m2)	11	rs17405819	8	T	C	0.7019	0.103241	0.0174917	3.59034e-09
body mass index (kg/m2)	12	rs3101336	1	C	T	0.6038	0.0929191	0.016333	1.27919e-08
body mass index (kg/m2)	13	rs10968576	9	G	A	0.3216	0.125587	0.0170889	2.00363e-13
body mass index (kg/m2)	14	rs1928295	9	T	C	0.5687	0.068378	0.016115	2.20532e-05
body mass index (kg/m2)	15	rs10733682	9	A	G	0.4733	0.0521682	0.0162522	0.00132792
body mass index (kg/m2)	16	rs4256980	11	G	C	0.6538	0.109487	0.0168187	7.54007e-11
body mass index (kg/m2)	17	rs11030104	11	A	G	0.7966	0.164736	0.0198494	1.05332e-16
body mass index (kg/m2)	18	rs3817334	11	T	C	0.4076	0.109815	0.0162053	1.23459e-11
body mass index (kg/m2)	19	rs7138803	12	A	G	0.3692	0.133229	0.0165396	7.97968e-16
body mass index (kg/m2)	20	rs12885454	14	C	A	0.6446	0.0652858	0.0167091	9.34005e-05
body mass index (kg/m2)	21	rs7141420	14	T	C	0.5166	0.0961904	0.0161378	2.51755e-09
body mass index (kg/m2)	22	rs16951275	15	T	C	0.7733	0.151167	0.019012	1.85754e-15
body mass index (kg/m2)	23	rs12566985	1	G	A	0.4375	0.104668	0.0161141	8.29762e-11
body mass index (kg/m2)	24	rs12446632	16	G	A	0.8576	0.156135	0.0228351	8.08107e-12
body mass index (kg/m2)	25	rs3888190	16	A	C	0.3986	0.128385	0.0163264	3.74883e-15
body mass index (kg/m2)	26	rs1558902	16	A	T	0.4036	0.369768	0.0162827	4.99694e-114
body mass index (kg/m2)	27	rs1808579	18	C	T	0.5181	0.114105	0.0160125	1.03659e-12
body mass index (kg/m2)	28	rs7239883	18	G	A	0.3789	0.0445527	0.016501	0.00693457
body mass index (kg/m2)	29	rs6567160	18	C	T	0.2327	0.289751	0.0188458	2.58631e-53
body mass index (kg/m2)	30	rs2287019	19	C	T	0.8172	0.162752	0.0208015	5.13843e-15
body mass index (kg/m2)	31	rs3810291	19	A	G	0.675	0.129648	0.0170443	2.82701e-14
body mass index (kg/m2)	32	rs6091540	20	C	T	0.7027	0.0894371	0.0174897	3.16189e-07
body mass index (kg/m2)	33	rs12401738	1	A	G	0.3775	0.080526	0.0165316	1.1109e-06
body mass index (kg/m2)	34	rs11165643	1	T	C	0.5901	0.0872677	0.0162345	7.64711e-08
body mass index (kg/m2)	35	rs17024393	1	C	T	0.026	0.311089	0.0502354	5.9285e-10
body mass index (kg/m2)	36	rs543874	1	G	A	0.2052	0.302487	0.0198139	1.36747e-52
body mass index (kg/m2)	37	rs13021737	2	G	A	0.8282	0.283699	0.0211031	3.49951e-41
body mass index (kg/m2)	38	rs10182181	2	G	A	0.4862	0.203976	0.0159984	3.22863e-37
age at first live birth (year)	1	rs1160544	2	C	A	0.6106	0.0690603	0.0177038	9.58887e-05
age at first live birth (year)	2	rs2777888	3	A	G	0.4899	0.163654	0.0173263	3.59067e-21
age at first live birth (year)	3	rs6885307	5	C	A	0.2055	0.0801057	0.0214412	0.00018699
age at first live birth (year)	4	rs2347867	6	A	G	0.6344	0.0955748	0.0179692	1.04606e-07
age at first live birth (year)	5	rs10953766	7	A	G	0.4186	0.056364	0.0174998	0.00127849
age at first live birth (year)	6	rs2721195	8	C	T	0.5261	0.0693591	0.017339	6.33277e-05
education	1	rs34305371	1	A	G	0.1013	0.029303	0.00443052	3.75256e-11
education	2	rs1267487	6	G	A	0.1802	0.0163871	0.00349116	2.68234e-06
education	3	rs4732129	7	T	C	0.6708	0.0100137	0.00286228	0.000467977
education	4	rs1106761	8	G	A	0.616	0.0204356	0.0027938	2.59044e-13
education	5	rs7868984	9	C	T	0.4158	0.0271986	0.00271653	1.36315e-23
education	6	rs11140948	9	C	A	0.4721	0.0113147	0.00268756	2.55437e-05
education	7	rs4744251	9	T	C	0.342	0.0164239	0.00282349	6.00439e-09
education	8	rs11191270	10	C	T	0.7979	0.0204369	0.00333365	8.7769e-10
education	9	rs1790123	12	C	T	0.1969	0.0203763	0.00336432	1.39298e-09
education	10	rs9527702	13	A	G	0.7238	0.0231147	0.00300723	1.52056e-14
education	11	rs3852788	16	T	C	0.3908	0.013375	0.00275213	1.1754e-06
education	12	rs61817482	1	A	G	0.2043	0.0213485	0.00333092	1.46617e-10
education	13	rs6750720	2	G	C	0.3419	0.0178648	0.00283676	3.02831e-10
education	14	rs7613360	3	C	T	0.6044	0.0311134	0.00274645	9.66799e-30
education	15	rs6839705	4	A	C	0.3415	0.0147002	0.00282164	1.89213e-07
education	16	rs795980	4	G	A	0.3319	0.0101768	0.00286741	0.000386575
education	17	rs61160187	5	G	A	0.3924	0.0153879	0.00275039	2.21123e-08
education	18	rs6882046	5	G	A	0.268	0.0223118	0.00305332	2.73347e-13
education	19	rs7701853	5	A	G	0.6703	0.00914042	0.00285635	0.00137434
frequency of alcohol intake	1	rs780569	1	T	A	0.2912	0.0244503	0.00523844	3.05109e-06
frequency of alcohol intake	2	rs6776114	3	G	A	0.2842	0.019436	0.00521982	0.00019654
frequency of alcohol intake	3	rs363096	4	C	T	0.5751	0.0250101	0.00476411	1.52511e-07
frequency of alcohol intake	4	rs11940694	4	G	A	0.6042	0.046318	0.00485137	1.34326e-21
frequency of alcohol intake	5	rs2159935	4	A	G	0.4903	0.0252063	0.00470853	8.64447e-08
frequency of alcohol intake	6	rs1229984	4	C	T	0.9728	0.308357	0.0146707	5.61549e-98
frequency of alcohol intake	7	rs62305780	4	G	C	0.1023	0.0615354	0.00786334	5.07584e-15
frequency of alcohol intake	8	rs13135092	4	A	G	0.9165	0.0269602	0.00859486	0.0017084
frequency of alcohol intake	9	rs13102973	4	C	T	0.6188	0.0204949	0.00484612	2.3469e-05
frequency of alcohol intake	10	rs36115739	4	A	T	0.3682	0.0155717	0.00492705	0.00157542
frequency of alcohol intake	11	rs6452788	5	A	G	0.2404	0.0358787	0.00552018	8.07435e-11
frequency of alcohol intake	12	rs17097556	1	G	A	0.1806	0.0309675	0.00613105	4.40058e-07
frequency of alcohol intake	13	rs248558	5	G	T	0.5056	0.015557	0.00470722	0.000950211
frequency of alcohol intake	14	rs9372625	6	A	G	0.3817	0.0253037	0.00485323	1.85211e-07
frequency of alcohol intake	15	rs13231886	7	A	G	0.402	0.0207937	0.00479767	1.46415e-05
frequency of alcohol intake	16	rs62466318	7	T	C	0.2028	0.0319753	0.00586539	4.99996e-08
frequency of alcohol intake	17	rs4726481	7	G	T	0.5994	0.0206097	0.00481826	1.89167e-05
frequency of alcohol intake	18	rs11787216	8	C	T	0.6309	0.024216	0.00498636	1.19602e-06
frequency of alcohol intake	19	rs34805485	9	A	G	0.0138	0.0513288	0.0200931	0.0106332
frequency of alcohol intake	20	rs61873510	10	G	T	0.6721	0.0205384	0.00514336	6.52115e-05
frequency of alcohol intake	21	rs11039429	11	T	C	0.4546	0.0259605	0.00471895	3.77399e-08
frequency of alcohol intake	22	rs113929582	11	T	G	0.0508	0.0450874	0.0107248	2.62319e-05
frequency of alcohol intake	23	rs66523860	2	A	G	0.7894	0.0295596	0.00581432	3.70001e-07
frequency of alcohol intake	24	rs58905411	12	A	G	0.41	0.0321574	0.00478923	1.89152e-11
frequency of alcohol intake	25	rs2181328	13	G	A	0.713	0.0237866	0.0052676	6.31593e-06
frequency of alcohol intake	26	rs9923768	16	A	G	0.5985	0.0263396	0.00481434	4.4783e-08
frequency of alcohol intake	27	rs8049739	16	C	G	0.6289	0.0359402	0.00487757	1.73235e-13
frequency of alcohol intake	28	rs35105141	16	C	T	0.5985	0.0309523	0.00481305	1.27105e-10
frequency of alcohol intake	29	rs1421085	16	T	C	0.5966	0.0159175	0.00480218	0.000917771
frequency of alcohol intake	30	rs1104608	16	G	C	0.5737	0.0235215	0.00480132	9.64193e-07
frequency of alcohol intake	31	rs2746025	17	A	C	0.3374	0.0148853	0.00500171	0.00292033
frequency of alcohol intake	32	rs650558	17	C	T	0.7521	0.0190306	0.00544632	0.000475545
frequency of alcohol intake	33	rs17690703	17	C	T	0.7373	0.0273046	0.00533999	3.16985e-07
frequency of alcohol intake	34	rs1260326	2	C	T	0.6043	0.0493607	0.00481363	1.14671e-24
frequency of alcohol intake	35	rs1893659	18	A	C	0.4599	0.03137	0.00474939	3.98323e-11
frequency of alcohol intake	36	rs1788030	18	C	T	0.54	0.0162115	0.00481832	0.000766797
frequency of alcohol intake	37	rs571312	18	C	A	0.7665	0.0277793	0.00554398	5.42703e-07
frequency of alcohol intake	38	rs838145	19	G	A	0.457	0.0272267	0.00476072	1.07276e-08
frequency of alcohol intake	39	rs6016781	20	T	C	0.3926	0.0159304	0.00482889	0.000970547
frequency of alcohol intake	40	rs540606	2	G	A	0.5551	0.0259951	0.00475391	4.55291e-08
frequency of alcohol intake	41	rs13390019	2	T	C	0.866	0.0400689	0.00700004	1.04127e-08
frequency of alcohol intake	42	rs7428430	3	T	C	0.4833	0.0200472	0.00472218	2.18374e-05
frequency of alcohol intake	43	rs1491754	3	G	A	0.4801	0.017617	0.00474401	0.000204452
frequency of alcohol intake	44	rs9842406	3	G	T	0.4333	0.0243248	0.00475101	3.05932e-07
ever smokings	1	rs1324481	1	G	T	0.6822	0.00684788	0.00164015	2.97896e-05
ever smokings	2	rs904592	3	T	C	0.4835	0.00501041	0.00154008	0.00114072
ever smokings	3	rs12714592	3	C	A	0.2717	0.00783788	0.0017142	4.82623e-06
ever smokings	4	rs62250491	3	G	T	0.372	0.012821	0.00157894	4.68836e-16
ever smokings	5	rs10212155	3	A	G	0.8528	0.0139102	0.00216178	1.24071e-10
ever smokings	6	rs899632	4	T	C	0.6113	0.00491411	0.00157075	0.00175722
ever smokings	7	rs12519782	5	T	G	0.8573	0.0107052	0.00218092	9.1798e-07
ever smokings	8	rs1549212	5	C	T	0.3731	0.00743697	0.00158032	2.52804e-06
ever smokings	9	rs9465236	6	A	G	0.4484	0.00333424	0.00153598	0.0299499
ever smokings	10	rs9468350	6	A	G	0.7524	0.00597408	0.00176847	0.000730008
ever smokings	11	rs9375371	6	A	G	0.2703	0.00643982	0.00172163	0.000183685
ever smokings	12	rs12404691	1	T	A	0.1625	0.00483633	0.00206402	0.0191221
ever smokings	13	rs240957	6	T	C	0.159	0.0113576	0.00209182	5.65679e-08
ever smokings	14	rs10950331	7	T	A	0.5721	0.0038326	0.00154862	0.0133304
ever smokings	15	rs13237637	7	G	C	0.5057	0.00496176	0.00152964	0.00117985
ever smokings	16	rs1174864	7	A	G	0.55	0.00635189	0.00153824	3.63979e-05
ever smokings	17	rs917154	7	A	G	0.8444	0.00982339	0.00210987	3.22735e-06
ever smokings	18	rs10233018	7	G	A	0.5036	0.00722183	0.00152765	2.27542e-06
ever smokings	19	rs13258512	8	A	G	0.5773	0.00578198	0.00154788	0.000187464
ever smokings	20	rs72733221	9	G	A	0.1621	0.0103771	0.00207612	5.788e-07
ever smokings	21	rs323740	9	C	G	0.5234	0.00569428	0.00153121	0.000200216
ever smokings	22	rs7870475	9	C	T	0.4753	0.00771992	0.00152874	4.42487e-07
ever smokings	23	rs1697593	1	T	C	0.4843	0.0043602	0.00153153	0.00441427
ever smokings	24	rs12244388	10	A	G	0.3398	0.0118566	0.00161307	1.98409e-13
ever smokings	25	rs7941591	11	C	T	0.6705	0.00655611	0.001624	5.41529e-05
ever smokings	26	rs7111153	11	C	T	0.3867	0.0165344	0.0015707	6.60143e-26
ever smokings	27	rs3099769	11	A	G	0.4086	0.00755779	0.00156284	1.32627e-06
ever smokings	28	rs837333	13	C	T	0.4803	0.00307461	0.00153854	0.0456749
ever smokings	29	rs150294	15	A	G	0.5991	0.00422525	0.00156426	0.00691135
ever smokings	30	rs80946	16	G	A	0.3518	0.00262915	0.00160654	0.10173
ever smokings	31	rs4788456	16	G	A	0.6835	0.00583309	0.00164899	0.000404216
ever smokings	32	rs7216173	16	A	T	0.2175	0.00687084	0.00187594	0.000249719
ever smokings	33	rs948595	18	T	C	0.3933	0.00577604	0.00156829	0.000230544
ever smokings	34	rs10863714	1	A	G	0.4234	0.00398967	0.00154429	0.00978118
ever smokings	35	rs8139201	22	T	C	0.6685	0.00543404	0.00162302	0.000813825
ever smokings	36	rs528301	2	A	G	0.556	0.00765115	0.00154132	6.90966e-07
ever smokings	37	rs1029984	2	T	G	0.563	0.00824969	0.00155928	1.21964e-07
ever smokings	38	rs67716713	2	C	A	0.512	0.00835959	0.0015284	4.51798e-08
ever smokings	39	rs1427499	2	A	G	0.2898	0.00579113	0.00168215	0.000576045
ever smokings	40	rs72861745	2	C	T	0.7493	0.0101755	0.00176374	7.97294e-09
Note: effect allele frequency, mean difference, standard deviation and P-values presented here are generated among our UK Biobank women participants.

## Sheet: Supplementary Data 2
snp	rsid	hg19_coordinates	hg38_coordinates	a1	a2	trait	efo	study	pmid	ancestry	year	beta	se	p	direction	n	n_cases	n_controls	n_studies	unit	dataset
rs10789340	rs10789340	chr1:72940273	chr1:72474590	A	G	Body mass index males	EFO_0004340	Akiyama M	28892062	East Asian	2017	-0.02509	0.01062	0.0181	-	90992	0	90992	3	IVNT	Akiyama-M_BMI-M_EAS_2017
rs10789340	rs10789340	chr1:72940273	chr1:72474590	A	G	IgA deficiency	EFO_1001929	Bronson P	27723758	European	2016	0.09398	0.04408	0.03302	+	6487	1635	4852	7	log OR	Bronson-P_IgAD_EUR_2016
rs10789340	rs10789340	chr1:72940273	chr1:72474590	A	G	Coronary artery disease	EFO_0000378;EFO_0001645	CARDIoGRAMplusC4D	26343387	Mixed	2015	-0.02013	0.01004	0.04496	-	184305	60801	123504	48	log OR	CARDIoGRAMplusC4D_CHD_Mixed_2015
rs10789340	rs10789340	chr1:72940273	chr1:72474590	A	G	Gamma-linolenic acid 18:3n6	EFO_0005110	CHARGE	24823311	European	2014	-0.003	0.001	0.003452	-	8631	0	8631	5	%	CHARGE_Gamma-linolenic-acid_EUR_2014
rs10789340	rs10789340	chr1:72940273	chr1:72474590	A	G	Type II diabetes adjusted for BMI	EFO_0001360	DIAGRAM	28566273	European	2017	-0.034	0.015	0.025	-	159208	26676	132532	18	log OR	DIAGRAM_T2D-adjusted-BMI_EUR_2017
rs10789340	rs10789340	chr1:72940273	chr1:72474590	A	G	Type II diabetes	EFO_0001360	DIAGRAM	28566273	European	2017	-0.049	0.013	0.0001	-	159208	26676	132532	18	log OR	DIAGRAM_T2D_EUR_2017
rs10789340	rs10789340	chr1:72940273	chr1:72474590	A	G	Childhood BMI	EFO_0004340	EGGC	26604143	European	2016	-0.0363	0.0086	2.531e-05	-	35669	0	35669	20	SDS	EGGC_Childhood-BMI_EUR_2016
rs10789340	rs10789340	chr1:72940273	chr1:72474590	A	G	Childhood obesity	EFO_0001073	EGGC	22484627	European	2012	-0.0766	0.028	0.006207	-	13848	5530	8318	14	log OR	EGGC_Childhood-Obesity_EUR_2012
rs10789340	rs10789340	chr1:72940273	chr1:72474590	A	G	Height SDS for females aged 10 years and males aged 12 years	-	EGGC	23449627	European	2013	-0.02878	0.01282	0.02828	-	13960	0	13960	9	SDS	EGGC_Puberty-Growth-10-F-12-M_EUR_2013
rs10789340	rs10789340	chr1:72940273	chr1:72474590	A	G	Height SDS for males aged 12 years	-	EGGC	23449627	European	2013	-0.05449	0.01804	0.002797	-	6986	0	6986	7	SDS	EGGC_Puberty-Growth-12-M_EUR_2013
rs10789340	rs10789340	chr1:72940273	chr1:72474590	A	G	Allergic disease	EFO_0003785	Ferreira M	29083406	European	2017	-0.0241	0.0059	4.89e-05	-	360838	180129	180709	13	log OR	Ferreira-M_Allergic-Disease_EUR_2017
rs10789340	rs10789340	chr1:72940273	chr1:72474590	A	G	Anorexia nervosa	EFO_0004215	GCAN	24514567	Mixed	2014	-0.1046	0.03258	0.001332	-	17767	2907	14860	15	log OR	GCAN_AN_Mixed_2014
rs10789340	rs10789340	chr1:72940273	chr1:72474590	A	G	Body mass index in physically active females	EFO_0004340	GIANT	28448500	Mixed	2017	-0.0194	0.0052	0.0001849	-	89147	0	89147	53	IVNT	GIANT_BMI-Active-F_Mixed_2017
rs10789340	rs10789340	chr1:72940273	chr1:72474590	A	G	Body mass index in physically active males	EFO_0004340	GIANT	28448500	Mixed	2017	-0.0303	0.0062	9.3e-07	-	61582	0	61582	52	IVNT	GIANT_BMI-Active-M_Mixed_2017
rs10789340	rs10789340	chr1:72940273	chr1:72474590	A	G	Body mass index in physically active indivdiuals	EFO_0004340	GIANT	28448500	European	2017	-0.0234	0.0043	4.87e-08	-	138222	0	138222	57	IVNT	GIANT_BMI-Active_EUR_2017
rs10789340	rs10789340	chr1:72940273	chr1:72474590	A	G	Body mass index in physically active indivdiuals	EFO_0004340	GIANT	28448500	Mixed	2017	-0.0233	0.0041	1.32e-08	-	150206	0	150206	60	IVNT	GIANT_BMI-Active_Mixed_2017
rs10789340	rs10789340	chr1:72940273	chr1:72474590	A	G	Body mass index in females greater than 50 years of age	EFO_0004340	GIANT	26426971	European	2015	-0.026	0.005	2.5e-07	-	105175	0	105175	114	IVNT	GIANT_BMI-F-GT-50_EUR_2015
rs10789340	rs10789340	chr1:72940273	chr1:72474590	A	G	Body mass index in females less than or equal to 50 years of age	EFO_0004340	GIANT	26426971	European	2015	-0.03	0.0062	1.4e-06	-	69528	0	69528	114	IVNT	GIANT_BMI-F-LE-50_EUR_2015
rs10789340	rs10789340	chr1:72940273	chr1:72474590	A	G	Body mass index in females	EFO_0004340	GIANT	23754948	European	2013	-0.026	0.0064	5.93e-05	-	67958	0	67958	46	IVNT	GIANT_BMI-F_EUR_2013
rs10789340	rs10789340	chr1:72940273	chr1:72474590	A	G	Body mass index in females	EFO_0004340	GIANT	25673413	Mixed	2015	-0.0294	0.0042	1.606e-12	-	171977	0	171977	107	IVNT	GIANT_BMI-F_Mixed_2015
rs10789340	rs10789340	chr1:72940273	chr1:72474590	A	G	Body mass index in physically inactive females	EFO_0004340	GIANT	28448500	Mixed	2017	-0.0347	0.0098	0.000401	-	26836	0	26836	53	IVNT	GIANT_BMI-Inactive-F_Mixed_2017
rs10789340	rs10789340	chr1:72940273	chr1:72474590	A	G	Body mass index in physically inactive males	EFO_0004340	GIANT	28448500	Mixed	2017	-0.0303	0.0105	0.003781	-	22056	0	22056	52	IVNT	GIANT_BMI-Inactive-M_Mixed_2017
rs10789340	rs10789340	chr1:72940273	chr1:72474590	A	G	Body mass index in physically inactive indivdiuals	EFO_0004340	GIANT	28448500	European	2017	-0.0359	0.0079	5.83e-06	-	42066	0	42066	57	IVNT	GIANT_BMI-Inactive_EUR_2017
rs10789340	rs10789340	chr1:72940273	chr1:72474590	A	G	Body mass index in physically inactive indivdiuals	EFO_0004340	GIANT	28448500	Mixed	2017	-0.0312	0.0075	3.35e-05	-	46393	0	46393	60	IVNT	GIANT_BMI-Inactive_Mixed_2017
rs10789340	rs10789340	chr1:72940273	chr1:72474590	A	G	Body mass index in males greater than 50 years of age	EFO_0004340	GIANT	26426971	European	2015	-0.025	0.0052	1.8e-06	-	92442	0	92442	114	IVNT	GIANT_BMI-M-GT-50_EUR_2015
rs10789340	rs10789340	chr1:72940273	chr1:72474590	A	G	Body mass index in males less than or equal to 50 years of age	EFO_0004340	GIANT	26426971	European	2015	-0.032	0.0069	4.7e-06	-	50131	0	50131	114	IVNT	GIANT_BMI-M-LE-50_EUR_2015
rs10789340	rs10789340	chr1:72940273	chr1:72474590	A	G	Body mass index in males	EFO_0004340	GIANT	23754948	European	2013	-0.036	0.0067	6.47e-08	-	58665	0	58665	46	IVNT	GIANT_BMI-M_EUR_2013
rs10789340	rs10789340	chr1:72940273	chr1:72474590	A	G	Body mass index in males	EFO_0004340	GIANT	25673413	Mixed	2015	-0.0318	0.0042	3.382e-14	-	152893	0	152893	106	IVNT	GIANT_BMI-M_Mixed_2015
rs10789340	rs10789340	chr1:72940273	chr1:72474590	A	G	Body mass index in female non-smokers	EFO_0004340	GIANT	28443625	Mixed	2017	-0.022	0.0048	4.224e-06	-	112100	0	112100	73	IVNT	GIANT_BMI-Non-smokers-F_Mixed_2017
rs10789340	rs10789340	chr1:72940273	chr1:72474590	A	G	Body mass index in male non-smokers	EFO_0004340	GIANT	28443625	Mixed	2017	-0.0321	0.0055	4.571e-09	-	78101	0	78101	72	IVNT	GIANT_BMI-Non-smokers-M_Mixed_2017
rs10789340	rs10789340	chr1:72940273	chr1:72474590	A	G	Body mass index in non-smokers	EFO_0004340	GIANT	28443625	European	2017	-0.0277	0.0041	1.106e-11	-	164355	0	164355	73	IVNT	GIANT_BMI-Non-smokers_EUR_2017
rs10789340	rs10789340	chr1:72940273	chr1:72474590	A	G	Body mass index in non-smokers	EFO_0004340	GIANT	28443625	Mixed	2017	-0.0256	0.0038	1.261e-11	-	190198	0	190198	79	IVNT	GIANT_BMI-Non-smokers_Mixed_2017
rs10789340	rs10789340	chr1:72940273	chr1:72474590	A	G	Body mass index in female smokers	EFO_0004340	GIANT	28443625	Mixed	2017	-0.0316	0.0096	0.000955	-	26408	0	26408	73	IVNT	GIANT_BMI-Smokers-F_Mixed_2017
rs10789340	rs10789340	chr1:72940273	chr1:72474590	A	G	Body mass index in male smokers	EFO_0004340	GIANT	28443625	Mixed	2017	-0.0368	0.0103	0.000343	-	24685	0	24685	72	IVNT	GIANT_BMI-Smokers-M_Mixed_2017
rs10789340	rs10789340	chr1:72940273	chr1:72474590	A	G	Body mass index in smokers	EFO_0004340	GIANT	28443625	European	2017	-0.0365	0.0075	1.008e-06	-	45968	0	45968	73	IVNT	GIANT_BMI-Smokers_EUR_2017
rs10789340	rs10789340	chr1:72940273	chr1:72474590	A	G	Body mass index in smokers	EFO_0004340	GIANT	28443625	Mixed	2017	-0.0335	0.0071	2.24e-06	-	51090	0	51090	79	IVNT	GIANT_BMI-Smokers_Mixed_2017
rs10789340	rs10789340	chr1:72940273	chr1:72474590	A	G	Body mass index tails	EFO_0004340	GIANT	23563607	European	2013	-0.15	0.027	6.9e-08	-	16068	7962	8106	51	log OR	GIANT_BMI-Tails_EUR_2013
rs10789340	rs10789340	chr1:72940273	chr1:72474590	A	G	Body mass index ajusted for physical activity in females	EFO_0004340	GIANT	28448500	Mixed	2017	-0.0227	0.0047	1.18e-06	-	115958	0	115958	53	IVNT	GIANT_BMI-adjusted-PA-F_Mixed_2017
rs10789340	rs10789340	chr1:72940273	chr1:72474590	A	G	Body mass index adjsuted for physical activity in males	EFO_0004340	GIANT	28448500	Mixed	2017	-0.0314	0.0054	5.55e-09	-	84503	0	84503	52	IVNT	GIANT_BMI-adjusted-PA-M_Mixed_2017
rs10789340	rs10789340	chr1:72940273	chr1:72474590	A	G	Body mass index adjusted for physical activity	EFO_0004340	GIANT	28448500	European	2017	-0.0271	0.0039	3.57e-12	-	180431	0	180431	57	IVNT	GIANT_BMI-adjusted-PA_EUR_2017
rs10789340	rs10789340	chr1:72940273	chr1:72474590	A	G	Body mass index adjusted for physical activity	EFO_0004340	GIANT	28448500	Mixed	2017	-0.026	0.0037	1.59e-12	-	200455	0	200455	60	IVNT	GIANT_BMI-adjusted-PA_Mixed_2017
rs10789340	rs10789340	chr1:72940273	chr1:72474590	A	G	Body mass index adjusted for smoking in females	EFO_0004340	GIANT	28443625	Mixed	2017	-0.0228	0.0043	9.806e-08	-	137867	0	137867	73	IVNT	GIANT_BMI-adjusted-Smoking-F_Mixed_2017
rs10789340	rs10789340	chr1:72940273	chr1:72474590	A	G	Body mass index adjusted for smoking in males	EFO_0004340	GIANT	28443625	Mixed	2017	-0.0317	0.0048	5.796e-11	-	102746	0	102746	72	IVNT	GIANT_BMI-adjusted-Smoking-M_Mixed_2017
rs10789340	rs10789340	chr1:72940273	chr1:72474590	A	G	Body mass index adjusted for smoking	EFO_0004340	GIANT	28443625	European	2017	-0.0283	0.0035	1.621e-15	-	210235	0	210235	73	IVNT	GIANT_BMI-adjusted-Smoking_EUR_2017
rs10789340	rs10789340	chr1:72940273	chr1:72474590	A	G	Body mass index adjusted for smoking	EFO_0004340	GIANT	28443625	Mixed	2017	-0.0262	0.0033	1.027e-15	-	240608	0	240608	79	IVNT	GIANT_BMI-adjusted-Smoking_Mixed_2017
rs10789340	rs10789340	chr1:72940273	chr1:72474590	A	G	Body mass index	EFO_0004340	GIANT	20935630	European	2010	NA	NA	2.66e-09	NA	123912	0	123912	46	IVNT	GIANT_BMI_EUR_2010
rs10789340	rs10789340	chr1:72940273	chr1:72474590	A	G	Body mass index	EFO_0004340	GIANT	23754948	European	2013	-0.03077	0.004628	2.95e-11	-	126623	0	126623	46	IVNT	GIANT_BMI_EUR_2013
rs10789340	rs10789340	chr1:72940273	chr1:72474590	A	G	Body mass index	EFO_0004340	GIANT	25673413	European	2015	-0.0298	0.0033	5.943e-20	-	322154	0	322154	114	IVNT	GIANT_BMI_EUR_2015
rs10789340	rs10789340	chr1:72940273	chr1:72474590	A	G	Body mass index	EFO_0004340	GIANT	25673413	Mixed	2015	-0.0285	0.0031	1.124e-19	-	339224	0	339224	125	IVNT	GIANT_BMI_Mixed_2015
rs10789340	rs10789340	chr1:72940273	chr1:72474590	A	G	Hip circumference in females	EFO_0005093	GIANT	25673412	Mixed	2015	-0.02	0.0047	1.6e-05	-	125113	0	125113	101	IVNT	GIANT_Hip-F_Mixed_2015
rs10789340	rs10789340	chr1:72940273	chr1:72474590	A	G	Hip circumference in males	EFO_0005093	GIANT	25673412	Mixed	2015	-0.022	0.005	1.4e-05	-	100384	0	100384	101	IVNT	GIANT_Hip-M_Mixed_2015
rs10789340	rs10789340	chr1:72940273	chr1:72474590	A	G	Hip circumference	EFO_0005093	GIANT	25673412	European	2015	-0.021	0.0037	8.2e-09	-	213038	0	213038	101	IVNT	GIANT_Hip_EUR_2015
rs10789340	rs10789340	chr1:72940273	chr1:72474590	A	G	Hip circumference	EFO_0005093	GIANT	25673412	Mixed	2015	-0.02	0.0036	4.6e-08	-	227429	0	227429	101	IVNT	GIANT_Hip_Mixed_2015
rs10789340	rs10789340	chr1:72940273	chr1:72474590	A	G	Obesity class 1	EFO_0001073	GIANT	23563607	European	2013	-0.058	0.013	9.5e-06	-	98697	32858	65839	51	log OR	GIANT_Obesity-C1_EUR_2013
rs10789340	rs10789340	chr1:72940273	chr1:72474590	A	G	Obesity class 2	EFO_0001073	GIANT	23563607	European	2013	-0.099	0.02	9e-07	-	72546	9889	62657	51	log OR	GIANT_Obesity-C2_EUR_2013
rs10789340	rs10789340	chr1:72940273	chr1:72474590	A	G	Obesity class 3	EFO_0001073	GIANT	23563607	European	2013	-0.17	0.037	3.2e-06	-	50364	2896	47468	51	log OR	GIANT_Obesity-C3_EUR_2013
rs10789340	rs10789340	chr1:72940273	chr1:72474590	A	G	Overweight	EFO_0005935	GIANT	23563607	European	2013	-0.043	0.0094	4.3e-06	-	158855	93015	65840	51	log OR	GIANT_Overweight_EUR_2013
rs10789340	rs10789340	chr1:72940273	chr1:72474590	A	G	Waist circumference in females	EFO_0004342	GIANT	23754948	European	2013	-0.017	0.0073	0.021	-	47322	0	47322	46	IVNT	GIANT_WC-F_EUR_2013
rs10789340	rs10789340	chr1:72940273	chr1:72474590	A	G	Waist circumference in females	EFO_0004342	GIANT	25673412	Mixed	2015	-0.023	0.0044	2.1e-07	-	134594	0	134594	101	IVNT	GIANT_WC-F_Mixed_2015
rs10789340	rs10789340	chr1:72940273	chr1:72474590	A	G	Waist circumference in males	EFO_0004342	GIANT	23754948	European	2013	-0.03	0.0078	0.00011	-	38313	0	38313	46	IVNT	GIANT_WC-M_EUR_2013
rs10789340	rs10789340	chr1:72940273	chr1:72474590	A	G	Waist circumference in males	EFO_0004342	GIANT	25673412	Mixed	2015	-0.026	0.0048	7.5e-08	-	110004	0	110004	101	IVNT	GIANT_WC-M_Mixed_2015
rs10789340	rs10789340	chr1:72940273	chr1:72474590	A	G	Waist circumference	EFO_0004342	GIANT	23754948	European	2013	-0.02307	0.00533	1.502e-05	-	85635	0	85635	46	IVNT	GIANT_WC_EUR_2013
rs10789340	rs10789340	chr1:72940273	chr1:72474590	A	G	Waist circumference	EFO_0004342	GIANT	25673412	European	2015	-0.025	0.0036	2.7e-12	-	232101	0	232101	101	IVNT	GIANT_WC_EUR_2015
rs10789340	rs10789340	chr1:72940273	chr1:72474590	A	G	Waist circumference	EFO_0004342	GIANT	25673412	Mixed	2015	-0.023	0.0034	1e-11	-	244441	0	244441	101	IVNT	GIANT_WC_Mixed_2015
rs10789340	rs10789340	chr1:72940273	chr1:72474590	A	G	Waist hip ratio in females	EFO_0004343	GIANT	25673412	Mixed	2015	-0.013	0.0045	0.0055	-	124591	0	124591	101	IVNT	GIANT_WHR-F_Mixed_2015
rs10789340	rs10789340	chr1:72940273	chr1:72474590	A	G	Waist hip ratio in males	EFO_0004343	GIANT	23754948	European	2013	-0.018	0.0079	0.025	-	34635	0	34635	46	IVNT	GIANT_WHR-M_EUR_2013
rs10789340	rs10789340	chr1:72940273	chr1:72474590	A	G	Waist hip ratio in males	EFO_0004343	GIANT	25673412	Mixed	2015	-0.016	0.005	0.0016	-	100032	0	100032	101	IVNT	GIANT_WHR-M_Mixed_2015
rs10789340	rs10789340	chr1:72940273	chr1:72474590	A	G	Waist hip ratio	EFO_0004343	GIANT	23754948	European	2013	-0.01246	0.005401	0.02104	-	77369	0	77369	46	IVNT	GIANT_WHR_EUR_2013
rs10789340	rs10789340	chr1:72940273	chr1:72474590	A	G	Waist hip ratio	EFO_0004343	GIANT	25673412	European	2015	-0.015	0.0035	1.5e-05	-	212248	0	212248	101	IVNT	GIANT_WHR_EUR_2015
rs10789340	rs10789340	chr1:72940273	chr1:72474590	A	G	Waist hip ratio	EFO_0004343	GIANT	25673412	Mixed	2015	-0.014	0.0034	4.6e-05	-	226643	0	226643	101	IVNT	GIANT_WHR_Mixed_2015
rs10789340	rs10789340	chr1:72940273	chr1:72474590	A	G	Weight in females	HP_0000868	GIANT	23754948	European	2013	-0.021	0.0065	0.001	-	67594	0	67594	46	IVNT	GIANT_Weight-F_EUR_2013
rs10789340	rs10789340	chr1:72940273	chr1:72474590	A	G	Weight in males	HP_0012041;HP_0000033	GIANT	23754948	European	2013	-0.036	0.0068	9.66e-08	-	58352	0	58352	46	IVNT	GIANT_Weight-M_EUR_2013
rs10789340	rs10789340	chr1:72940273	chr1:72474590	A	G	Weight	EFO_0004338	GIANT	23754948	European	2013	-0.02816	0.004699	2.053e-09	-	125946	0	125946	46	IVNT	GIANT_Weight_EUR_2013
rs10789340	rs10789340	chr1:72940273	chr1:72474590	A	G	High density lipoprotein	EFO_0004612	GLGC	24097068	European	2013	0.0068	0.0036	0.03257	+	187167	0	187167	60	IVNT	GLGC_HDL_EUR_2013
rs10789340	rs10789340	chr1:72940273	chr1:72474590	A	G	High density lipoprotein	EFO_0004612	GLGC	20686565	Mixed	2010	0.0085	0.0052	0.04366	+	99900	0	99900	46	Z-score	GLGC_HDL_Mixed_2010
rs10789340	rs10789340	chr1:72940273	chr1:72474590	A	G	Body mass index	EFO_0004340	Speliotes EK	20935630	European	2010	NA	NA	2.66e-09	NA	123865	-	-	-	-	GRASP
rs10789340	rs10789340	chr1:72940273	chr1:72474590	A	G	College completion	NCIT_C67137;NCIT_C61514	SSGAC	23722424	European	2013	NA	NA	0.02255	NA	101069	-	-	-	-	GRASP
rs10789340	rs10789340	chr1:72940273	chr1:72474590	A	G	Fasting blood glucose	EFO_0004465	Saxena R	17463246	European	2007	NA	NA	0.0005434	NA	5217	-	-	-	-	GRASP
rs10789340	rs10789340	chr1:72940273	chr1:72474590	A	G	HDL cholesterol	NCIT_C61041;NCIT_C105587	GLGC	20686565	Mixed	2010	NA	NA	0.04366	NA	100184	-	-	-	-	GRASP
rs10789340	rs10789340	chr1:72940273	chr1:72474590	A	G	Obesity with early age of onset age 2	HP_0003674	EGGC	22484627	European	2012	NA	NA	0.006207	NA	13848	-	-	-	-	GRASP
rs10789340	rs10789340	chr1:72940273	chr1:72474590	A	G	Serum creatinine	EFO_0004518	CKDGen	20383146	European	2010	NA	NA	0.033	NA	67093	-	-	-	-	GRASP
rs10789340	rs10789340	chr1:72940273	chr1:72474590	A	G	Years of education	NCIT_C122393;NCIT_C19549	SSGAC	23722424	European	2013	NA	NA	0.01526	NA	101069	-	-	-	-	GRASP
rs10789340	rs10789340	chr1:72940273	chr1:72474590	A	G	Serum urate	EFO_0004531	GUGC	23263486	European	2012	-0.017	0.0056	0.004414	-	110238	0	110238	48	mg/dl	GUGC_Urate_EUR_2012
rs10789340	rs10789340	chr1:72940273	chr1:72474590	A	G	Crohns disease	EFO_0000384	IBDGC	26192919	European	2015	0.0554	0.0241	0.02174	+	20883	5956	14927	7	log OR	IBDGC_Chrons-Disease_EUR_2015
rs10789340	rs10789340	chr1:72940273	chr1:72474590	A	G	Focal epilepsy	EFO_0004263	ILAE	25087078	Mixed	2014	NA	NA	0.005603	-	28916	5310	23606	10	log OR	ILAE_Epilepsy-Focal_Mixed_2014
rs10789340	rs10789340	chr1:72940273	chr1:72474590	A	G	Epilepsy	EFO_0000474	ILAE	25087078	Mixed	2014	NA	NA	0.002401	-	34853	8696	26157	12	log OR	ILAE_Epilepsy_Mixed_2014
rs10789340	rs10789340	chr1:72940273	chr1:72474590	A	G	Body fat percentage	EFO_0007800	Lu Y	26833246	Mixed	2016	-0.0205	0.0048	2.002e-05	-	100716	0	100716	56	IVNT	Lu-Y_BFP_Mixed_2016
rs10789340	rs10789340	chr1:72940273	chr1:72474590	A	G	Depressive symptoms	-	SSGAC	29292387	European	2018	-0.0185	0.002486	1e-13	-	-	-	-	-	unit increase	NHGRI-EBI_GWAS_Catalog
rs10789340	rs10789340	chr1:72940273	chr1:72474590	A	G	Depressive symptoms multi trait analysis	-	SSGAC	29292387	European	2018	-0.0155	0.002221	3e-12	-	-	-	-	-	unit increase	NHGRI-EBI_GWAS_Catalog
rs10789340	rs10789340	chr1:72940273	chr1:72474590	A	G	Abnormal results of function studies	EFO_0009628	Neale B	UKBB	European	2017	-0.0002693	9.688e-05	0.005442	-	337199	499	336700	1	risk diff	Neale-B_UKBB_EUR_2017
rs10789340	rs10789340	chr1:72940273	chr1:72474590	A	G	Age at menarche	EFO_0004703	Neale B	UKBB	European	2017	0.01531	0.002559	2.19e-09	+	176008	0	176008	1	-	Neale-B_UKBB_EUR_2017
rs10789340	rs10789340	chr1:72940273	chr1:72474590	A	G	Alcohol drinker status: previous	EFO_0004329	Neale B	UKBB	European	2017	-0.0009813	0.000458	0.03215	-	336965	11518	325447	1	risk diff	Neale-B_UKBB_EUR_2017
rs10789340	rs10789340	chr1:72940273	chr1:72474590	A	G	Alcohol intake frequency	EFO_0004329	Neale B	UKBB	European	2017	-0.01266	0.003674	0.0005687	-	336965	0	336965	1	-	Neale-B_UKBB_EUR_2017
rs10789340	rs10789340	chr1:72940273	chr1:72474590	A	G	Alcohol intake versus 10 years previously	EFO_0004329	Neale B	UKBB	European	2017	-0.008432	0.001908	9.95e-06	-	313248	0	313248	1	-	Neale-B_UKBB_EUR_2017
rs10789340	rs10789340	chr1:72940273	chr1:72474590	A	G	Alcohol usually taken with meals	EFO_0004329	Neale B	UKBB	European	2017	-0.004878	0.001602	0.002335	-	172454	116941	55513	1	risk diff	Neale-B_UKBB_EUR_2017
rs10789340	rs10789340	chr1:72940273	chr1:72474590	A	G	Ambidextrous	EFO_0003889	Neale B	UKBB	European	2017	-0.001241	0.0003196	0.000104	-	337130	5517	331613	1	risk diff	Neale-B_UKBB_EUR_2017
rs10789340	rs10789340	chr1:72940273	chr1:72474590	A	G	Arm fat mass left	-	Neale B	UKBB	European	2017	-0.01765	0.002461	7.559e-13	-	331164	0	331164	1	IVNT	Neale-B_UKBB_EUR_2017
rs10789340	rs10789340	chr1:72940273	chr1:72474590	A	G	Arm fat mass right	-	Neale B	UKBB	European	2017	-0.01732	0.002461	1.946e-12	-	331226	0	331226	1	IVNT	Neale-B_UKBB_EUR_2017
rs10789340	rs10789340	chr1:72940273	chr1:72474590	A	G	Arm fat percentage left	-	Neale B	UKBB	European	2017	-0.01263	0.001901	3.044e-11	-	331198	0	331198	1	IVNT	Neale-B_UKBB_EUR_2017
rs10789340	rs10789340	chr1:72940273	chr1:72474590	A	G	Arm fat percentage right	-	Neale B	UKBB	European	2017	-0.01229	0.00191	1.244e-10	-	331249	0	331249	1	IVNT	Neale-B_UKBB_EUR_2017
rs10789340	rs10789340	chr1:72940273	chr1:72474590	A	G	Arm fat-free mass left	-	Neale B	UKBB	European	2017	-0.008967	0.001597	1.958e-08	-	331159	0	331159	1	IVNT	Neale-B_UKBB_EUR_2017
rs10789340	rs10789340	chr1:72940273	chr1:72474590	A	G	Arm fat-free mass right	-	Neale B	UKBB	European	2017	-0.008952	0.001565	1.065e-08	-	331221	0	331221	1	IVNT	Neale-B_UKBB_EUR_2017
rs10789340	rs10789340	chr1:72940273	chr1:72474590	A	G	Arm predicted mass left	-	Neale B	UKBB	European	2017	-0.008827	0.001591	2.877e-08	-	331146	0	331146	1	IVNT	Neale-B_UKBB_EUR_2017
rs10789340	rs10789340	chr1:72940273	chr1:72474590	A	G	Arm predicted mass right	-	Neale B	UKBB	European	2017	-0.009334	0.001559	2.159e-09	-	331216	0	331216	1	IVNT	Neale-B_UKBB_EUR_2017
rs10789340	rs10789340	chr1:72940273	chr1:72474590	A	G	Arterial embolism and thrombosis	EFO_0004286	Neale B	UKBB	European	2017	-0.0001836	7.807e-05	0.01867	-	337199	324	336875	1	risk diff	Neale-B_UKBB_EUR_2017
rs10789340	rs10789340	chr1:72940273	chr1:72474590	A	G	Asthma	EFO_0000270	Neale B	UKBB	European	2017	-0.00252	0.0008047	0.001736	-	336782	38791	297991	1	risk diff	Neale-B_UKBB_EUR_2017
rs10789340	rs10789340	chr1:72940273	chr1:72474590	A	G	Average monthly intake of other alcoholic drinks	EFO_0004329	Neale B	UKBB	European	2017	0.01488	0.005518	0.007003	+	24505	0	24505	1	-	Neale-B_UKBB_EUR_2017
rs10789340	rs10789340	chr1:72940273	chr1:72474590	A	G	Average weekly intake of other alcoholic drinks	EFO_0004329	Neale B	UKBB	European	2017	0.003963	0.0009604	3.688e-05	+	79291	0	79291	1	-	Neale-B_UKBB_EUR_2017
rs10789340	rs10789340	chr1:72940273	chr1:72474590	A	G	Average weekly red wine intake	EFO_0004329	Neale B	UKBB	European	2017	-0.008914	0.00249	0.0003442	-	241008	0	241008	1	IVNT	Neale-B_UKBB_EUR_2017
rs10789340	rs10789340	chr1:72940273	chr1:72474590	A	G	Average weekly spirits intake	EFO_0004329	Neale B	UKBB	European	2017	0.006063	0.002638	0.02152	+	240658	0	240658	1	-	Neale-B_UKBB_EUR_2017
rs10789340	rs10789340	chr1:72940273	chr1:72474590	A	G	Basal metabolic rate	EFO_0007777	Neale B	UKBB	European	2017	-0.009585	0.001665	8.629e-09	-	331307	0	331307	1	IVNT	Neale-B_UKBB_EUR_2017
rs10789340	rs10789340	chr1:72940273	chr1:72474590	A	G	Benign mammary dysplasia	EFO_1000145	Neale B	UKBB	European	2017	0.0004324	0.0001296	0.0008484	+	337199	896	336303	1	risk diff	Neale-B_UKBB_EUR_2017
rs10789340	rs10789340	chr1:72940273	chr1:72474590	A	G	Bilateral oophorectomy	EFO_0009717	Neale B	UKBB	European	2017	-0.002553	0.0009509	0.007249	-	178676	14702	163974	1	risk diff	Neale-B_UKBB_EUR_2017
rs10789340	rs10789340	chr1:72940273	chr1:72474590	A	G	Body fat percentage	EFO_0007800	Neale B	UKBB	European	2017	-0.01293	0.001926	1.891e-11	-	331117	0	331117	1	IVNT	Neale-B_UKBB_EUR_2017
rs10789340	rs10789340	chr1:72940273	chr1:72474590	A	G	Body mass index	EFO_0004340	Neale B	UKBB	European	2017	-0.01797	0.002484	4.742e-13	-	336107	0	336107	1	IVNT	Neale-B_UKBB_EUR_2017
rs10789340	rs10789340	chr1:72940273	chr1:72474590	A	G	Bring up phlegm or sputum/mucus on most days	-	Neale B	UKBB	European	2017	0.003911	0.001398	0.005154	+	83529	6998	76531	1	risk diff	Neale-B_UKBB_EUR_2017
rs10789340	rs10789340	chr1:72940273	chr1:72474590	A	G	Bronchitis, not specified as acute or chronic	EFO_0009661	Neale B	UKBB	European	2017	0.0001041	4.185e-05	0.01283	+	337199	93	337106	1	risk diff	Neale-B_UKBB_EUR_2017
rs10789340	rs10789340	chr1:72940273	chr1:72474590	A	G	Candidiasis	EFO_0007406	Neale B	UKBB	European	2017	-0.0001562	5.367e-05	0.003615	-	337199	153	337046	1	risk diff	Neale-B_UKBB_EUR_2017
rs10789340	rs10789340	chr1:72940273	chr1:72474590	A	G	Cause of death: acute myeloid leukaemia	EFO_0003025	Neale B	UKBB	European	2017	-0.004772	0.001912	0.01258	-	7637	102	7535	1	risk diff	Neale-B_UKBB_EUR_2017
rs10789340	rs10789340	chr1:72940273	chr1:72474590	A	G	Cause of death: aortic stenosis	EFO_0000266	Neale B	UKBB	European	2017	-0.00193	0.0008724	0.02696	-	7637	21	7616	1	risk diff	Neale-B_UKBB_EUR_2017
rs10789340	rs10789340	chr1:72940273	chr1:72474590	A	G	Cause of death: asthma, unspecified	EFO_0000270	Neale B	UKBB	European	2017	0.001161	0.0005715	0.04234	+	7637	9	7628	1	risk diff	Neale-B_UKBB_EUR_2017
rs10789340	rs10789340	chr1:72940273	chr1:72474590	A	G	Cause of death: brain, unspecified	-	Neale B	UKBB	European	2017	0.006164	0.002797	0.02758	+	7637	222	7415	1	risk diff	Neale-B_UKBB_EUR_2017
rs10789340	rs10789340	chr1:72940273	chr1:72474590	A	G	Cause of death: bronchopneumonia, unspecified	-	Neale B	UKBB	European	2017	0.002105	0.001059	0.0468	+	7637	31	7606	1	risk diff	Neale-B_UKBB_EUR_2017
rs10789340	rs10789340	chr1:72940273	chr1:72474590	A	G	Cause of death: endocarditis, valve unspecified	EFO_0000465	Neale B	UKBB	European	2017	0.001101	0.0005391	0.04118	+	7637	8	7629	1	risk diff	Neale-B_UKBB_EUR_2017
rs10789340	rs10789340	chr1:72940273	chr1:72474590	A	G	Cause of death: malignant neoplasm of uterus, part unspecified	-	Neale B	UKBB	European	2017	0.001809	0.0009107	0.04697	+	7637	23	7614	1	risk diff	Neale-B_UKBB_EUR_2017
rs10789340	rs10789340	chr1:72940273	chr1:72474590	A	G	Cause of death: stroke, not specified as haemorrhage or infarction	EFO_0000712	Neale B	UKBB	European	2017	-0.004497	0.001776	0.01135	-	7637	88	7549	1	risk diff	Neale-B_UKBB_EUR_2017
rs10789340	rs10789340	chr1:72940273	chr1:72474590	A	G	Comparative body size at age 10	-	Neale B	UKBB	European	2017	-0.01734	0.001719	6.392e-24	-	331693	0	331693	1	-	Neale-B_UKBB_EUR_2017
rs10789340	rs10789340	chr1:72940273	chr1:72474590	A	G	Comparative height size at age 10	-	Neale B	UKBB	European	2017	-0.006066	0.001715	0.0004044	-	332021	0	332021	1	-	Neale-B_UKBB_EUR_2017
rs10789340	rs10789340	chr1:72940273	chr1:72474590	A	G	Coxarthrosis	EFO_1000786	Neale B	UKBB	European	2017	-0.0008399	0.0003026	0.005509	-	337199	4934	332265	1	risk diff	Neale-B_UKBB_EUR_2017
rs10789340	rs10789340	chr1:72940273	chr1:72474590	A	G	Creatinine in urine	EFO_0007934	Neale B	UKBB	European	2017	0.005487	0.002379	0.02112	+	327525	0	327525	1	IVNT	Neale-B_UKBB_EUR_2017
rs10789340	rs10789340	chr1:72940273	chr1:72474590	A	G	Current employment status: full or part-time student	EFO_0005241	Neale B	UKBB	European	2017	-0.0004709	0.0002191	0.03159	-	336252	2555	333697	1	risk diff	Neale-B_UKBB_EUR_2017
rs10789340	rs10789340	chr1:72940273	chr1:72474590	A	G	Current employment status: looking after home and or or family	EFO_0005241	Neale B	UKBB	European	2017	0.001243	0.0005411	0.02157	+	336252	16722	319530	1	risk diff	Neale-B_UKBB_EUR_2017
rs10789340	rs10789340	chr1:72940273	chr1:72474590	A	G	Current employment status: unable to work because of sickness or disability	EFO_0005241	Neale B	UKBB	European	2017	-0.001266	0.0004777	0.008055	-	336252	12554	323698	1	risk diff	Neale-B_UKBB_EUR_2017
rs10789340	rs10789340	chr1:72940273	chr1:72474590	A	G	Current tobacco smoking	EFO_0006527	Neale B	UKBB	European	2017	0.003837	0.001366	0.004983	+	337030	0	337030	1	-	Neale-B_UKBB_EUR_2017
rs10789340	rs10789340	chr1:72940273	chr1:72474590	A	G	Daytime dozing or sleeping	EFO_0000614;EFO_0005855	Neale B	UKBB	European	2017	0.003427	0.001242	0.005805	+	336082	0	336082	1	IVNT	Neale-B_UKBB_EUR_2017
rs10789340	rs10789340	chr1:72940273	chr1:72474590	A	G	Dermatitis due to substances taken internally	-	Neale B	UKBB	European	2017	7.551e-05	3.758e-05	0.04453	+	337199	75	337124	1	risk diff	Neale-B_UKBB_EUR_2017
rs10789340	rs10789340	chr1:72940273	chr1:72474590	A	G	Doctor diagnosed emphysema	EFO_0000464	Neale B	UKBB	European	2017	0.0007384	0.0002787	0.008075	+	83529	254	83275	1	risk diff	Neale-B_UKBB_EUR_2017
rs10789340	rs10789340	chr1:72940273	chr1:72474590	A	G	Duration of other exercises	EFO_0008002	Neale B	UKBB	European	2017	0.0105	0.004606	0.02258	+	161301	0	161301	1	-	Neale-B_UKBB_EUR_2017
rs10789340	rs10789340	chr1:72940273	chr1:72474590	A	G	Duration of walks	EFO_0008002	Neale B	UKBB	European	2017	0.009026	0.00271	0.000866	+	288266	0	288266	1	IVNT	Neale-B_UKBB_EUR_2017
rs10789340	rs10789340	chr1:72940273	chr1:72474590	A	G	Essential hypertension	EFO_0000537	Neale B	UKBB	European	2017	-0.000246	9.698e-05	0.01117	-	337199	500	336699	1	risk diff	Neale-B_UKBB_EUR_2017
rs10789340	rs10789340	chr1:72940273	chr1:72474590	A	G	Ever had bowel cancer screening	EFO_0007330	Neale B	UKBB	European	2017	-0.00281	0.001186	0.01783	-	332011	107072	224939	1	risk diff	Neale-B_UKBB_EUR_2017
rs10789340	rs10789340	chr1:72940273	chr1:72474590	A	G	Ever had prostate specific antigen test	-	Neale B	UKBB	European	2017	-0.005179	0.001764	0.003329	-	147970	46523	101447	1	risk diff	Neale-B_UKBB_EUR_2017
rs10789340	rs10789340	chr1:72940273	chr1:72474590	A	G	Ever taken oral contraceptive pill	EFO_0009520	Neale B	UKBB	European	2017	-0.002675	0.001303	0.04006	-	180749	149365	31384	1	risk diff	Neale-B_UKBB_EUR_2017
rs10789340	rs10789340	chr1:72940273	chr1:72474590	A	G	Female genital prolapse	EFO_1001837	Neale B	UKBB	European	2017	-0.0005895	0.0002979	0.04778	-	337199	4840	332359	1	risk diff	Neale-B_UKBB_EUR_2017
rs10789340	rs10789340	chr1:72940273	chr1:72474590	A	G	Fluid intelligence score	-	Neale B	UKBB	European	2017	-0.02349	0.009315	0.01167	-	108818	0	108818	1	-	Neale-B_UKBB_EUR_2017
rs10789340	rs10789340	chr1:72940273	chr1:72474590	A	G	Forced expiratory volume in 1-second, predicted percentage	EFO_0004314	Neale B	UKBB	European	2017	0.01201	0.004405	0.006407	+	110423	0	110423	1	IVNT	Neale-B_UKBB_EUR_2017
rs10789340	rs10789340	chr1:72940273	chr1:72474590	A	G	Frequency of heavy diy in last 4 weeks	EFO_0008002	Neale B	UKBB	European	2017	0.01059	0.004679	0.02363	+	137208	0	137208	1	-	Neale-B_UKBB_EUR_2017
rs10789340	rs10789340	chr1:72940273	chr1:72474590	A	G	Frequency of stair climbing in last 4 weeks	EFO_0008002	Neale B	UKBB	European	2017	0.008855	0.003272	0.006815	+	334169	0	334169	1	-	Neale-B_UKBB_EUR_2017
rs10789340	rs10789340	chr1:72940273	chr1:72474590	A	G	Frequency of tenseness or restlessness in last 2 weeks	-	Neale B	UKBB	European	2017	-0.003686	0.001554	0.01772	-	325169	0	325169	1	-	Neale-B_UKBB_EUR_2017
rs10789340	rs10789340	chr1:72940273	chr1:72474590	A	G	Frequency of tiredness or lethargy in last 2 weeks	-	Neale B	UKBB	European	2017	-0.004694	0.002102	0.02556	-	327528	0	327528	1	-	Neale-B_UKBB_EUR_2017
rs10789340	rs10789340	chr1:72940273	chr1:72474590	A	G	Frequency of travelling from home to job workplace	EFO_0005241	Neale B	UKBB	European	2017	0.00661	0.002877	0.0216	+	190557	0	190557	1	-	Neale-B_UKBB_EUR_2017
rs10789340	rs10789340	chr1:72940273	chr1:72474590	A	G	Frequency of walking for pleasure in last 4 weeks	EFO_0008002	Neale B	UKBB	European	2017	0.01303	0.004443	0.00336	+	240924	0	240924	1	-	Neale-B_UKBB_EUR_2017
rs10789340	rs10789340	chr1:72940273	chr1:72474590	A	G	Had other major operations	-	Neale B	UKBB	European	2017	-0.003224	0.001621	0.04674	-	179567	120566	59001	1	risk diff	Neale-B_UKBB_EUR_2017
rs10789340	rs10789340	chr1:72940273	chr1:72474590	A	G	Hayfever, allergic rhinitis or eczema	EFO_0003956;EFO_0005854;EFO_0000274	Neale B	UKBB	European	2017	-0.004906	0.001062	3.827e-06	-	336782	77891	258891	1	risk diff	Neale-B_UKBB_EUR_2017
rs10789340	rs10789340	chr1:72940273	chr1:72474590	A	G	Health satisfaction	-	Neale B	UKBB	European	2017	-0.00936	0.003816	0.01419	-	110964	0	110964	1	-	Neale-B_UKBB_EUR_2017
rs10789340	rs10789340	chr1:72940273	chr1:72474590	A	G	Hearing difficulty or problems	EFO_0004238	Neale B	UKBB	European	2017	-0.002435	0.001123	0.03014	-	323978	84839	239139	1	risk diff	Neale-B_UKBB_EUR_2017
rs10789340	rs10789340	chr1:72940273	chr1:72474590	A	G	Heel bone mineral density	EFO_0009270	Neale B	UKBB	European	2017	-0.01064	0.003218	0.0009424	-	194398	0	194398	1	IVNT	Neale-B_UKBB_EUR_2017
rs10789340	rs10789340	chr1:72940273	chr1:72474590	A	G	Hip circumference	EFO_0005093	Neale B	UKBB	European	2017	-0.01688	0.002487	1.14e-11	-	336601	0	336601	1	IVNT	Neale-B_UKBB_EUR_2017
rs10789340	rs10789340	chr1:72940273	chr1:72474590	A	G	Home area population density: Scotland large urban area	-	Neale B	UKBB	European	2017	0.001363	0.0005414	0.01184	+	333997	18867	315130	1	risk diff	Neale-B_UKBB_EUR_2017
rs10789340	rs10789340	chr1:72940273	chr1:72474590	A	G	Hypertrophy of breast	EFO_0002460	Neale B	UKBB	European	2017	0.0001974	9.24e-05	0.03266	+	337199	454	336745	1	risk diff	Neale-B_UKBB_EUR_2017
rs10789340	rs10789340	chr1:72940273	chr1:72474590	A	G	Illnesses of father: alzheimers disease or dementia	EFO_0000249	Neale B	UKBB	European	2017	0.0012	0.0005641	0.03338	+	292807	14024	278783	1	risk diff	Neale-B_UKBB_EUR_2017
rs10789340	rs10789340	chr1:72940273	chr1:72474590	A	G	Illnesses of father: heart disease	EFO_0003777	Neale B	UKBB	European	2017	-0.002746	0.001255	0.02864	-	298237	97385	200852	1	risk diff	Neale-B_UKBB_EUR_2017
rs10789340	rs10789340	chr1:72940273	chr1:72474590	A	G	Illnesses of father: severe depression	EFO_0003761	Neale B	UKBB	European	2017	-0.0009969	0.0005042	0.04801	-	292602	11053	281549	1	risk diff	Neale-B_UKBB_EUR_2017
rs10789340	rs10789340	chr1:72940273	chr1:72474590	A	G	Illnesses of siblings: diabetes	EFO_0000400	Neale B	UKBB	European	2017	-0.001916	0.0007748	0.01341	-	261075	21747	239328	1	risk diff	Neale-B_UKBB_EUR_2017
rs10789340	rs10789340	chr1:72940273	chr1:72474590	A	G	Illnesses of siblings: none of the above, group 2	-	Neale B	UKBB	European	2017	0.002531	0.001044	0.01533	+	265504	224596	40908	1	risk diff	Neale-B_UKBB_EUR_2017
rs10789340	rs10789340	chr1:72940273	chr1:72474590	A	G	Illnesses of siblings: severe depression	EFO_0003761	Neale B	UKBB	European	2017	-0.002489	0.0007164	0.000512	-	260744	18239	242505	1	risk diff	Neale-B_UKBB_EUR_2017
rs10789340	rs10789340	chr1:72940273	chr1:72474590	A	G	Impedance of arm left	-	Neale B	UKBB	European	2017	0.008419	0.001774	2.073e-06	+	331292	0	331292	1	IVNT	Neale-B_UKBB_EUR_2017
rs10789340	rs10789340	chr1:72940273	chr1:72474590	A	G	Impedance of arm right	-	Neale B	UKBB	European	2017	0.008961	0.001766	3.907e-07	+	331279	0	331279	1	IVNT	Neale-B_UKBB_EUR_2017
rs10789340	rs10789340	chr1:72940273	chr1:72474590	A	G	Impedance of leg left	-	Neale B	UKBB	European	2017	0.007977	0.00229	0.0004952	+	331296	0	331296	1	IVNT	Neale-B_UKBB_EUR_2017
rs10789340	rs10789340	chr1:72940273	chr1:72474590	A	G	Impedance of leg right	-	Neale B	UKBB	European	2017	0.009021	0.002272	7.198e-05	+	331301	0	331301	1	IVNT	Neale-B_UKBB_EUR_2017
rs10789340	rs10789340	chr1:72940273	chr1:72474590	A	G	Impedance of whole body	-	Neale B	UKBB	European	2017	0.008829	0.001915	4.033e-06	+	331284	0	331284	1	IVNT	Neale-B_UKBB_EUR_2017
rs10789340	rs10789340	chr1:72940273	chr1:72474590	A	G	Insulin-dependent diabetes mellitus	EFO_0001359	Neale B	UKBB	European	2017	-0.0002496	9.004e-05	0.005565	-	337199	431	336768	1	risk diff	Neale-B_UKBB_EUR_2017
rs10789340	rs10789340	chr1:72940273	chr1:72474590	A	G	Irritability	EFO_0009594	Neale B	UKBB	European	2017	-0.002688	0.001154	0.0198	-	322668	90282	232386	1	risk diff	Neale-B_UKBB_EUR_2017
rs10789340	rs10789340	chr1:72940273	chr1:72474590	A	G	Job involves heavy manual or physical work	EFO_0005241	Neale B	UKBB	European	2017	0.008316	0.00292	0.004406	+	190643	0	190643	1	-	Neale-B_UKBB_EUR_2017
rs10789340	rs10789340	chr1:72940273	chr1:72474590	A	G	Labour and delivery complicated by foetal stress	EFO_0002950	Neale B	UKBB	European	2017	-0.000522	0.0001735	0.002627	-	337199	1613	335586	1	risk diff	Neale-B_UKBB_EUR_2017
rs10789340	rs10789340	chr1:72940273	chr1:72474590	A	G	Leg fat mass left	-	Neale B	UKBB	European	2017	-0.01604	0.001985	6.443e-16	-	331275	0	331275	1	IVNT	Neale-B_UKBB_EUR_2017
rs10789340	rs10789340	chr1:72940273	chr1:72474590	A	G	Leg fat mass right	-	Neale B	UKBB	European	2017	-0.01589	0.002008	2.467e-15	-	331293	0	331293	1	IVNT	Neale-B_UKBB_EUR_2017
rs10789340	rs10789340	chr1:72940273	chr1:72474590	A	G	Leg fat percentage left	-	Neale B	UKBB	European	2017	-0.01124	0.00157	8.074e-13	-	331278	0	331278	1	IVNT	Neale-B_UKBB_EUR_2017
rs10789340	rs10789340	chr1:72940273	chr1:72474590	A	G	Leg fat percentage right	-	Neale B	UKBB	European	2017	-0.01113	0.001591	2.56e-12	-	331296	0	331296	1	IVNT	Neale-B_UKBB_EUR_2017
rs10789340	rs10789340	chr1:72940273	chr1:72474590	A	G	Leg fat-free mass left	-	Neale B	UKBB	European	2017	-0.009414	0.001654	1.253e-08	-	331258	0	331258	1	IVNT	Neale-B_UKBB_EUR_2017
rs10789340	rs10789340	chr1:72940273	chr1:72474590	A	G	Leg fat-free mass right	-	Neale B	UKBB	European	2017	-0.009039	0.001653	4.567e-08	-	331285	0	331285	1	IVNT	Neale-B_UKBB_EUR_2017
rs10789340	rs10789340	chr1:72940273	chr1:72474590	A	G	Leg predicted mass left	-	Neale B	UKBB	European	2017	-0.00918	0.001643	2.284e-08	-	331253	0	331253	1	IVNT	Neale-B_UKBB_EUR_2017
rs10789340	rs10789340	chr1:72940273	chr1:72474590	A	G	Leg predicted mass right	-	Neale B	UKBB	European	2017	-0.009025	0.001642	3.902e-08	-	331285	0	331285	1	IVNT	Neale-B_UKBB_EUR_2017
rs10789340	rs10789340	chr1:72940273	chr1:72474590	A	G	Length of menstrual cycle	EFO_0007786	Neale B	UKBB	European	2017	-0.01619	0.007491	0.03066	-	30245	0	30245	1	-	Neale-B_UKBB_EUR_2017
rs10789340	rs10789340	chr1:72940273	chr1:72474590	A	G	Long-standing illness, disability or infirmity	-	Neale B	UKBB	European	2017	-0.004916	0.001191	3.691e-05	-	329663	107123	222540	1	risk diff	Neale-B_UKBB_EUR_2017
rs10789340	rs10789340	chr1:72940273	chr1:72474590	A	G	Malaise and fatigue	EFO_0004540	Neale B	UKBB	European	2017	0.0002625	9.472e-05	0.005589	+	337199	477	336722	1	risk diff	Neale-B_UKBB_EUR_2017
rs10789340	rs10789340	chr1:72940273	chr1:72474590	A	G	Malignant neoplasm of breast	EFO_1000040	Neale B	UKBB	European	2017	0.0006265	0.0003173	0.04831	+	337199	5510	331689	1	risk diff	Neale-B_UKBB_EUR_2017
rs10789340	rs10789340	chr1:72940273	chr1:72474590	A	G	Malignant neoplasm of liver and intrahepatic bile ducts	EFO_1001513	Neale B	UKBB	European	2017	-9.427e-05	3.954e-05	0.0171	-	337199	83	337116	1	risk diff	Neale-B_UKBB_EUR_2017
rs10789340	rs10789340	chr1:72940273	chr1:72474590	A	G	Malignant neoplasm of testis	EFO_1000566	Neale B	UKBB	European	2017	-0.0001143	5.771e-05	0.04756	-	337199	177	337022	1	risk diff	Neale-B_UKBB_EUR_2017
rs10789340	rs10789340	chr1:72940273	chr1:72474590	A	G	Manic or hyper symptoms: I needed less sleep than usual	EFO_0004364	Neale B	UKBB	European	2017	0.007414	0.00337	0.0278	+	22133	2994	19139	1	risk diff	Neale-B_UKBB_EUR_2017
rs10789340	rs10789340	chr1:72940273	chr1:72474590	A	G	Maximum heart rate during fitness test	EFO_0008002	Neale B	UKBB	European	2017	0.01438	0.006386	0.02436	+	49610	0	49610	1	IVNT	Neale-B_UKBB_EUR_2017
rs10789340	rs10789340	chr1:72940273	chr1:72474590	A	G	Medication for cholesterol, blood pressure or diabetes: blood pressure medication	EFO_0007056	Neale B	UKBB	European	2017	-0.006343	0.00161	8.192e-05	-	154702	38548	116154	1	risk diff	Neale-B_UKBB_EUR_2017
rs10789340	rs10789340	chr1:72940273	chr1:72474590	A	G	Medication for cholesterol, blood pressure or diabetes: cholesterol lowering medication	EFO_0007056	Neale B	UKBB	European	2017	-0.005467	0.001571	0.0005004	-	154702	35840	118862	1	risk diff	Neale-B_UKBB_EUR_2017
rs10789340	rs10789340	chr1:72940273	chr1:72474590	A	G	Medication for cholesterol, blood pressure or diabetes: none of the above	EFO_0007056	Neale B	UKBB	European	2017	0.007183	0.001756	4.315e-05	+	154702	103004	51698	1	risk diff	Neale-B_UKBB_EUR_2017
rs10789340	rs10789340	chr1:72940273	chr1:72474590	A	G	Medication for pain relief, constipation, heartburn: laxatives	EFO_0007056	Neale B	UKBB	European	2017	-0.0009856	0.0004212	0.0193	-	333582	9565	324017	1	risk diff	Neale-B_UKBB_EUR_2017
rs10789340	rs10789340	chr1:72940273	chr1:72474590	A	G	Medication for pain relief, constipation, heartburn: none of the above	EFO_0007056	Neale B	UKBB	European	2017	0.003305	0.001257	0.008574	+	333581	184936	148645	1	risk diff	Neale-B_UKBB_EUR_2017
rs10789340	rs10789340	chr1:72940273	chr1:72474590	A	G	Medication for pain relief, constipation, heartburn: paracetamol	EFO_0007056	Neale B	UKBB	European	2017	-0.002111	0.00104	0.04228	-	333581	72882	260699	1	risk diff	Neale-B_UKBB_EUR_2017
rs10789340	rs10789340	chr1:72940273	chr1:72474590	A	G	Mental disorder, not otherwise specified	EFO_0000677	Neale B	UKBB	European	2017	8.844e-05	4.23e-05	0.03654	+	337199	95	337104	1	risk diff	Neale-B_UKBB_EUR_2017
rs10789340	rs10789340	chr1:72940273	chr1:72474590	A	G	Mineral and other dietary supplements: fish oil	EFO_0008111	Neale B	UKBB	European	2017	-0.002418	0.001174	0.03943	-	336314	106738	229576	1	risk diff	Neale-B_UKBB_EUR_2017
rs10789340	rs10789340	chr1:72940273	chr1:72474590	A	G	Mineral and other dietary supplements: iron	EFO_0008111	Neale B	UKBB	European	2017	-0.0008822	0.0004229	0.03698	-	336314	9754	326560	1	risk diff	Neale-B_UKBB_EUR_2017
rs10789340	rs10789340	chr1:72940273	chr1:72474590	A	G	Mineral and other dietary supplements: none of the above	EFO_0008111	Neale B	UKBB	European	2017	0.003353	0.001244	0.007022	+	336314	191371	144943	1	risk diff	Neale-B_UKBB_EUR_2017
rs10789340	rs10789340	chr1:72940273	chr1:72474590	A	G	Mineral and other dietary supplements: zinc	EFO_0008111	Neale B	UKBB	European	2017	-0.001186	0.0004888	0.01522	-	336314	13151	323163	1	risk diff	Neale-B_UKBB_EUR_2017
rs10789340	rs10789340	chr1:72940273	chr1:72474590	A	G	Mononeuropathies of upper limb	EFO_0009558	Neale B	UKBB	European	2017	-0.001051	0.0003297	0.00143	-	337199	5886	331313	1	risk diff	Neale-B_UKBB_EUR_2017
rs10789340	rs10789340	chr1:72940273	chr1:72474590	A	G	Mouth or teeth dental problems: bleeding gums	-	Neale B	UKBB	European	2017	0.001829	0.0008452	0.03048	+	336138	43469	292669	1	risk diff	Neale-B_UKBB_EUR_2017
rs10789340	rs10789340	chr1:72940273	chr1:72474590	A	G	Mouth or teeth dental problems: dentures	-	Neale B	UKBB	European	2017	0.00299	0.0009441	0.00154	+	336138	56894	279244	1	risk diff	Neale-B_UKBB_EUR_2017
rs10789340	rs10789340	chr1:72940273	chr1:72474590	A	G	Neoplasm of uncertain or unknown behaviour of middle ear and respiratory and intrathoracic organs	EFO_0003853	Neale B	UKBB	European	2017	7.052e-05	3.417e-05	0.03905	+	337199	62	337137	1	risk diff	Neale-B_UKBB_EUR_2017
rs10789340	rs10789340	chr1:72940273	chr1:72474590	A	G	Nerve root and plexus disorders	EFO_1000844	Neale B	UKBB	European	2017	0.0001092	4.531e-05	0.01591	+	337199	109	337090	1	risk diff	Neale-B_UKBB_EUR_2017
rs10789340	rs10789340	chr1:72940273	chr1:72474590	A	G	Neuroticism score	EFO_0007660	Neale B	UKBB	European	2017	-0.02143	0.008982	0.01702	-	274108	0	274108	1	-	Neale-B_UKBB_EUR_2017
rs10789340	rs10789340	chr1:72940273	chr1:72474590	A	G	No blood clot, bronchitis, emphysema, asthma, rhinitis, eczema or allergy diagnosed by doctor	-	Neale B	UKBB	European	2017	0.004819	0.001176	4.2e-05	+	336782	228530	108252	1	risk diff	Neale-B_UKBB_EUR_2017
rs10789340	rs10789340	chr1:72940273	chr1:72474590	A	G	Number of days or week of vigorous physical activity 10+ minutes	EFO_0008002	Neale B	UKBB	European	2017	-0.01279	0.004985	0.01031	-	321533	0	321533	1	-	Neale-B_UKBB_EUR_2017
rs10789340	rs10789340	chr1:72940273	chr1:72474590	A	G	Number of incorrect matches in round	-	Neale B	UKBB	European	2017	-0.008909	0.002452	0.0002794	-	336881	0	336881	1	IVNT	Neale-B_UKBB_EUR_2017
rs10789340	rs10789340	chr1:72940273	chr1:72474590	A	G	Number of operations	EFO_0009802	Neale B	UKBB	European	2017	-0.006886	0.001968	0.0004678	-	337159	0	337159	1	-	Neale-B_UKBB_EUR_2017
rs10789340	rs10789340	chr1:72940273	chr1:72474590	A	G	Number of self-reported non-cancer illnesses	EFO_0009801	Neale B	UKBB	European	2017	-0.0126	0.002075	1.253e-09	-	337159	0	337159	1	-	Neale-B_UKBB_EUR_2017
rs10789340	rs10789340	chr1:72940273	chr1:72474590	A	G	Number of treatments or medications taken	EFO_0007056	Neale B	UKBB	European	2017	-0.009948	0.002014	7.863e-07	-	337159	0	337159	1	-	Neale-B_UKBB_EUR_2017
rs10789340	rs10789340	chr1:72940273	chr1:72474590	A	G	Open wound of lower leg	EFO_0009508	Neale B	UKBB	European	2017	-0.0001245	5.854e-05	0.0335	-	337199	182	337017	1	risk diff	Neale-B_UKBB_EUR_2017
rs10789340	rs10789340	chr1:72940273	chr1:72474590	A	G	Other acquired deformities of limbs	-	Neale B	UKBB	European	2017	-0.0001661	8.445e-05	0.04925	-	337199	379	336820	1	risk diff	Neale-B_UKBB_EUR_2017
rs10789340	rs10789340	chr1:72940273	chr1:72474590	A	G	Other diseases of gallbladder	EFO_0003832	Neale B	UKBB	European	2017	0.0001574	5.949e-05	0.008142	+	337199	188	337011	1	risk diff	Neale-B_UKBB_EUR_2017
rs10789340	rs10789340	chr1:72940273	chr1:72474590	A	G	Other disorders of adrenal gland	EFO_0005539	Neale B	UKBB	European	2017	0.000127	4.674e-05	0.006562	+	337199	116	337083	1	risk diff	Neale-B_UKBB_EUR_2017
rs10789340	rs10789340	chr1:72940273	chr1:72474590	A	G	Other disorders of arteries and arterioles	EFO_0004264	Neale B	UKBB	European	2017	-0.0001875	9.076e-05	0.03882	-	337199	438	336761	1	risk diff	Neale-B_UKBB_EUR_2017
rs10789340	rs10789340	chr1:72940273	chr1:72474590	A	G	Other disorders of bone density and structure	-	Neale B	UKBB	European	2017	-9.809e-05	3.733e-05	0.008604	-	337199	74	337125	1	risk diff	Neale-B_UKBB_EUR_2017
rs10789340	rs10789340	chr1:72940273	chr1:72474590	A	G	Other disorders of pigmentation	-	Neale B	UKBB	European	2017	0.0001766	7.76e-05	0.02285	+	337199	320	336879	1	risk diff	Neale-B_UKBB_EUR_2017
rs10789340	rs10789340	chr1:72940273	chr1:72474590	A	G	Other disorders of prostate	EFO_0009602	Neale B	UKBB	European	2017	-0.0001752	8.841e-05	0.04753	-	337199	416	336783	1	risk diff	Neale-B_UKBB_EUR_2017
rs10789340	rs10789340	chr1:72940273	chr1:72474590	A	G	Other eye problems	-	Neale B	UKBB	European	2017	-0.002201	0.0008811	0.01249	-	336428	47823	288605	1	risk diff	Neale-B_UKBB_EUR_2017
rs10789340	rs10789340	chr1:72940273	chr1:72474590	A	G	Other hearing loss	EFO_0004238	Neale B	UKBB	European	2017	0.0001717	7.063e-05	0.01503	+	337199	265	336934	1	risk diff	Neale-B_UKBB_EUR_2017
rs10789340	rs10789340	chr1:72940273	chr1:72474590	A	G	Other rheumatoid arthritis	EFO_0000685	Neale B	UKBB	European	2017	-0.0003061	0.0001345	0.02291	-	337199	964	336235	1	risk diff	Neale-B_UKBB_EUR_2017
rs10789340	rs10789340	chr1:72940273	chr1:72474590	A	G	Other serious medical condition or disability diagnosed by doctor	-	Neale B	UKBB	European	2017	-0.003125	0.001027	0.00233	-	331274	67968	263306	1	risk diff	Neale-B_UKBB_EUR_2017
rs10789340	rs10789340	chr1:72940273	chr1:72474590	A	G	Overall health rating	-	Neale B	UKBB	European	2017	-0.005856	0.001824	0.001327	-	336020	0	336020	1	-	Neale-B_UKBB_EUR_2017
rs10789340	rs10789340	chr1:72940273	chr1:72474590	A	G	Pain type experienced in last month: hip pain	EFO_0003843	Neale B	UKBB	European	2017	-0.001684	0.0007941	0.03394	-	336650	37714	298936	1	risk diff	Neale-B_UKBB_EUR_2017
rs10789340	rs10789340	chr1:72940273	chr1:72474590	A	G	Pain type experienced in last month: none of the above	EFO_0003843	Neale B	UKBB	European	2017	0.003591	0.001237	0.003712	+	336650	136199	200451	1	risk diff	Neale-B_UKBB_EUR_2017
rs10789340	rs10789340	chr1:72940273	chr1:72474590	A	G	Pain type experienced in last month: stomach or abdominal pain	EFO_0003843	Neale B	UKBB	European	2017	-0.002063	0.0006969	0.003071	-	336650	28098	308552	1	risk diff	Neale-B_UKBB_EUR_2017
rs10789340	rs10789340	chr1:72940273	chr1:72474590	A	G	Paralytic ileus and intestinal obstruction without hernia	EFO_1000988	Neale B	UKBB	European	2017	-0.000354	0.0001468	0.0159	-	337199	1148	336051	1	risk diff	Neale-B_UKBB_EUR_2017
rs10789340	rs10789340	chr1:72940273	chr1:72474590	A	G	Past tobacco smoking	EFO_0006527	Neale B	UKBB	European	2017	0.007806	0.003275	0.01716	+	310749	0	310749	1	-	Neale-B_UKBB_EUR_2017
rs10789340	rs10789340	chr1:72940273	chr1:72474590	A	G	Peptic ulcer, site unspecified	-	Neale B	UKBB	European	2017	0.0001027	3.579e-05	0.004096	+	337199	68	337131	1	risk diff	Neale-B_UKBB_EUR_2017
rs10789340	rs10789340	chr1:72940273	chr1:72474590	A	G	Previously smoked cigarettes on most or all days	EFO_0005671	Neale B	UKBB	European	2017	-0.03633	0.01588	0.02222	-	1880	1256	624	1	risk diff	Neale-B_UKBB_EUR_2017
rs10789340	rs10789340	chr1:72940273	chr1:72474590	A	G	Pulse rate	EFO_0004326	Neale B	UKBB	European	2017	-0.01257	0.002589	1.201e-06	-	317756	0	317756	1	IVNT	Neale-B_UKBB_EUR_2017
rs10789340	rs10789340	chr1:72940273	chr1:72474590	A	G	Qualifications: college or university degree	EFO_0004784	Neale B	UKBB	European	2017	-0.007452	0.001178	2.489e-10	-	334070	106305	227765	1	risk diff	Neale-B_UKBB_EUR_2017
rs10789340	rs10789340	chr1:72940273	chr1:72474590	A	G	Qualifications: none	EFO_0004784	Neale B	UKBB	European	2017	0.003176	0.0009548	0.0008816	+	334070	57567	276503	1	risk diff	Neale-B_UKBB_EUR_2017
rs10789340	rs10789340	chr1:72940273	chr1:72474590	A	G	Qualifications: other professional qualifications	EFO_0004784	Neale B	UKBB	European	2017	-0.00458	0.00115	6.864e-05	-	334070	97524	236546	1	risk diff	Neale-B_UKBB_EUR_2017
rs10789340	rs10789340	chr1:72940273	chr1:72474590	A	G	Reason for glasses or contact lenses: for astigmatism	-	Neale B	UKBB	European	2017	-0.001746	0.0004045	1.584e-05	-	335700	8864	326836	1	risk diff	Neale-B_UKBB_EUR_2017
rs10789340	rs10789340	chr1:72940273	chr1:72474590	A	G	Reason for glasses or contact lenses: for long-sightedness	-	Neale B	UKBB	European	2017	-0.001034	0.0005031	0.03991	-	335700	13923	321777	1	risk diff	Neale-B_UKBB_EUR_2017
rs10789340	rs10789340	chr1:72940273	chr1:72474590	A	G	Reason for glasses or contact lenses: for short-sightedness	-	Neale B	UKBB	European	2017	-0.001859	0.0006847	0.006642	-	335700	26943	308757	1	risk diff	Neale-B_UKBB_EUR_2017
rs10789340	rs10789340	chr1:72940273	chr1:72474590	A	G	Reason for reducing amount of alcohol drunk: financial reasons	EFO_0004329	Neale B	UKBB	European	2017	0.001916	0.0009222	0.03772	+	124798	6549	118249	1	risk diff	Neale-B_UKBB_EUR_2017
rs10789340	rs10789340	chr1:72940273	chr1:72474590	A	G	Relative age of first facial hair	EFO_0007822	Neale B	UKBB	European	2017	0.006765	0.001641	3.752e-05	+	151113	0	151113	1	-	Neale-B_UKBB_EUR_2017
rs10789340	rs10789340	chr1:72940273	chr1:72474590	A	G	Relative age voice broke	EFO_0007888	Neale B	UKBB	European	2017	0.002657	0.001224	0.02996	+	144645	0	144645	1	-	Neale-B_UKBB_EUR_2017
rs10789340	rs10789340	chr1:72940273	chr1:72474590	A	G	Seen a psychiatrist for nerves, anxiety, tension or depression	EFO_0009821	Neale B	UKBB	European	2017	-0.003269	0.0007994	4.319e-05	-	335888	38008	297880	1	risk diff	Neale-B_UKBB_EUR_2017
rs10789340	rs10789340	chr1:72940273	chr1:72474590	A	G	Seen doctor for nerves, anxiety, tension or depression	EFO_0009820	Neale B	UKBB	European	2017	-0.008576	0.001185	4.612e-13	-	335108	115328	219780	1	risk diff	Neale-B_UKBB_EUR_2017
rs10789340	rs10789340	chr1:72940273	chr1:72474590	A	G	Self-reported anal fissure	EFO_0009660	Neale B	UKBB	European	2017	-0.000122	5.608e-05	0.02961	-	337159	167	336992	1	risk diff	Neale-B_UKBB_EUR_2017
rs10789340	rs10789340	chr1:72940273	chr1:72474590	A	G	Self-reported anxiety or panic attacks	EFO_0009863;EFO_0004262	Neale B	UKBB	European	2017	-0.0008086	0.0002926	0.005728	-	337159	4611	332548	1	risk diff	Neale-B_UKBB_EUR_2017
rs10789340	rs10789340	chr1:72940273	chr1:72474590	A	G	Self-reported arthritis	EFO_0005856	Neale B	UKBB	European	2017	-0.0004879	0.0002204	0.02684	-	337159	2599	334560	1	risk diff	Neale-B_UKBB_EUR_2017
rs10789340	rs10789340	chr1:72940273	chr1:72474590	A	G	Self-reported asthma	EFO_0000270	Neale B	UKBB	European	2017	-0.002611	0.0008062	0.001199	-	337159	39049	298110	1	risk diff	Neale-B_UKBB_EUR_2017
rs10789340	rs10789340	chr1:72940273	chr1:72474590	A	G	Self-reported atrial fibrillation	EFO_0000275	Neale B	UKBB	European	2017	-0.0004591	0.0002224	0.03899	-	337159	2650	334509	1	risk diff	Neale-B_UKBB_EUR_2017
rs10789340	rs10789340	chr1:72940273	chr1:72474590	A	G	Self-reported benign neuroma	EFO_0009619	Neale B	UKBB	European	2017	-8.969e-05	4.447e-05	0.04371	-	337159	105	337054	1	risk diff	Neale-B_UKBB_EUR_2017
rs10789340	rs10789340	chr1:72940273	chr1:72474590	A	G	Self-reported carpal tunnel syndrome	EFO_0004143	Neale B	UKBB	European	2017	-0.0002034	0.0001025	0.04729	-	337159	559	336600	1	risk diff	Neale-B_UKBB_EUR_2017
rs10789340	rs10789340	chr1:72940273	chr1:72474590	A	G	Self-reported chronic fatigue syndrome	EFO_0004540	Neale B	UKBB	European	2017	-0.0004358	0.0001694	0.01012	-	337159	1532	335627	1	risk diff	Neale-B_UKBB_EUR_2017
rs10789340	rs10789340	chr1:72940273	chr1:72474590	A	G	Self-reported chronic lymphocytic	EFO_0000095	Neale B	UKBB	European	2017	0.0001693	6.451e-05	0.008658	+	337159	221	336938	1	risk diff	Neale-B_UKBB_EUR_2017
rs10789340	rs10789340	chr1:72940273	chr1:72474590	A	G	Self-reported chronic sinusitis	EFO_0007486	Neale B	UKBB	European	2017	0.0005055	0.0001982	0.01075	+	337159	2098	335061	1	risk diff	Neale-B_UKBB_EUR_2017
rs10789340	rs10789340	chr1:72940273	chr1:72474590	A	G	Self-reported constipation	-	Neale B	UKBB	European	2017	0.0001545	7.009e-05	0.02754	+	337159	261	336898	1	risk diff	Neale-B_UKBB_EUR_2017
rs10789340	rs10789340	chr1:72940273	chr1:72474590	A	G	Self-reported deliberate self-harm or suicide attempt	EFO_0004321	Neale B	UKBB	European	2017	-0.0001109	5.557e-05	0.04605	-	337159	164	336995	1	risk diff	Neale-B_UKBB_EUR_2017
rs10789340	rs10789340	chr1:72940273	chr1:72474590	A	G	Self-reported diabetes	EFO_0000400	Neale B	UKBB	European	2017	-0.0009782	0.0004883	0.04514	-	337159	13243	323916	1	risk diff	Neale-B_UKBB_EUR_2017
rs10789340	rs10789340	chr1:72940273	chr1:72474590	A	G	Self-reported eczema or dermatitis	EFO_0000274	Neale B	UKBB	European	2017	-0.001099	0.0004	0.005994	-	337159	8718	328441	1	risk diff	Neale-B_UKBB_EUR_2017
rs10789340	rs10789340	chr1:72940273	chr1:72474590	A	G	Self-reported erectile dysfunction or impotence	EFO_0004234	Neale B	UKBB	European	2017	-0.0001273	6.165e-05	0.03898	-	337159	202	336957	1	risk diff	Neale-B_UKBB_EUR_2017
rs10789340	rs10789340	chr1:72940273	chr1:72474590	A	G	Self-reported fracture fibula	EFO_0009613	Neale B	UKBB	European	2017	-0.0001585	7.976e-05	0.04693	-	337159	338	336821	1	risk diff	Neale-B_UKBB_EUR_2017
rs10789340	rs10789340	chr1:72940273	chr1:72474590	A	G	Self-reported fracture lower leg or ankle	EFO_0009512	Neale B	UKBB	European	2017	-0.0003968	0.0001585	0.01229	-	337159	1339	335820	1	risk diff	Neale-B_UKBB_EUR_2017
rs10789340	rs10789340	chr1:72940273	chr1:72474590	A	G	Self-reported glaucoma	EFO_0000516	Neale B	UKBB	European	2017	-0.0005305	0.0002567	0.03877	-	337159	3536	333623	1	risk diff	Neale-B_UKBB_EUR_2017
rs10789340	rs10789340	chr1:72940273	chr1:72474590	A	G	Self-reported high cholesterol	EFO_0008111	Neale B	UKBB	European	2017	-0.001621	0.0008232	0.04893	-	337159	41296	295863	1	risk diff	Neale-B_UKBB_EUR_2017
rs10789340	rs10789340	chr1:72940273	chr1:72474590	A	G	Self-reported hypertension	EFO_0000537	Neale B	UKBB	European	2017	-0.005029	0.001102	5.037e-06	-	337159	87690	249469	1	risk diff	Neale-B_UKBB_EUR_2017
rs10789340	rs10789340	chr1:72940273	chr1:72474590	A	G	Self-reported inguinal hernia	-	Neale B	UKBB	European	2017	-0.0003496	0.0001625	0.0314	-	337159	1412	335747	1	risk diff	Neale-B_UKBB_EUR_2017
rs10789340	rs10789340	chr1:72940273	chr1:72474590	A	G	Self-reported irritable bowel syndrome	EFO_0000555	Neale B	UKBB	European	2017	-0.001098	0.0003835	0.004203	-	337159	8030	329129	1	risk diff	Neale-B_UKBB_EUR_2017
rs10789340	rs10789340	chr1:72940273	chr1:72474590	A	G	Self-reported nasal polyps	EFO_1000391	Neale B	UKBB	European	2017	0.0003535	0.0001671	0.03435	+	337159	1489	335670	1	risk diff	Neale-B_UKBB_EUR_2017
rs10789340	rs10789340	chr1:72940273	chr1:72474590	A	G	Self-reported osteoarthritis	EFO_0002506	Neale B	UKBB	European	2017	-0.001767	0.0006968	0.01119	-	337159	28257	308902	1	risk diff	Neale-B_UKBB_EUR_2017
rs10789340	rs10789340	chr1:72940273	chr1:72474590	A	G	Self-reported osteoporosis	EFO_0003882	Neale B	UKBB	European	2017	-0.0007327	0.0003113	0.01861	-	337159	5266	331893	1	risk diff	Neale-B_UKBB_EUR_2017
rs10789340	rs10789340	chr1:72940273	chr1:72474590	A	G	Self-reported ovarian cyst or cysts	EFO_0002511	Neale B	UKBB	European	2017	0.0005478	0.000226	0.01533	+	337159	2752	334407	1	risk diff	Neale-B_UKBB_EUR_2017
rs10789340	rs10789340	chr1:72940273	chr1:72474590	A	G	Self-reported parathyroid gland problem	EFO_0005754	Neale B	UKBB	European	2017	-9.336e-05	4.674e-05	0.04578	-	337159	116	337043	1	risk diff	Neale-B_UKBB_EUR_2017
rs10789340	rs10789340	chr1:72940273	chr1:72474590	A	G	Self-reported peripheral nerve injury	EFO_0009510	Neale B	UKBB	European	2017	-0.0001418	6.152e-05	0.02121	-	337159	201	336958	1	risk diff	Neale-B_UKBB_EUR_2017
rs10789340	rs10789340	chr1:72940273	chr1:72474590	A	G	Self-reported prostatitis	EFO_0003830	Neale B	UKBB	European	2017	-0.0001377	4.928e-05	0.005215	-	337159	129	337030	1	risk diff	Neale-B_UKBB_EUR_2017
rs10789340	rs10789340	chr1:72940273	chr1:72474590	A	G	Self-reported pulmonary fibrosis	EFO_0000768	Neale B	UKBB	European	2017	-8.097e-05	4.094e-05	0.04797	-	337159	89	337070	1	risk diff	Neale-B_UKBB_EUR_2017
rs10789340	rs10789340	chr1:72940273	chr1:72474590	A	G	Self-reported retinal problem	-	Neale B	UKBB	European	2017	-0.000229	0.0001047	0.02877	-	337159	583	336576	1	risk diff	Neale-B_UKBB_EUR_2017
rs10789340	rs10789340	chr1:72940273	chr1:72474590	A	G	Self-reported rheumatic fever	EFO_0008416	Neale B	UKBB	European	2017	-0.0002899	0.0001353	0.03216	-	337159	975	336184	1	risk diff	Neale-B_UKBB_EUR_2017
rs10789340	rs10789340	chr1:72940273	chr1:72474590	A	G	Self-reported sarcoma or fibrosarcoma	EFO_0000691;EFO_0002087	Neale B	UKBB	European	2017	-0.0001217	5.838e-05	0.03713	-	337159	181	336978	1	risk diff	Neale-B_UKBB_EUR_2017
rs10789340	rs10789340	chr1:72940273	chr1:72474590	A	G	Self-reported shingles	EFO_0006510	Neale B	UKBB	European	2017	0.0001717	7.376e-05	0.01991	+	337159	289	336870	1	risk diff	Neale-B_UKBB_EUR_2017
rs10789340	rs10789340	chr1:72940273	chr1:72474590	A	G	Self-reported small intestine or small bowel cancer	EFO_0007330	Neale B	UKBB	European	2017	-0.0001128	5.42e-05	0.03748	-	337159	156	337003	1	risk diff	Neale-B_UKBB_EUR_2017
rs10789340	rs10789340	chr1:72940273	chr1:72474590	A	G	Self-reported stomach cancer	EFO_0003897	Neale B	UKBB	European	2017	0.0001133	4.774e-05	0.01764	+	337159	121	337038	1	risk diff	Neale-B_UKBB_EUR_2017
rs10789340	rs10789340	chr1:72940273	chr1:72474590	A	G	Self-reported stroke	EFO_0000712	Neale B	UKBB	European	2017	0.0006288	0.0002889	0.02953	+	337159	4496	332663	1	risk diff	Neale-B_UKBB_EUR_2017
rs10789340	rs10789340	chr1:72940273	chr1:72474590	A	G	Self-reported transient ischaemic attack	EFO_0003764	Neale B	UKBB	European	2017	-0.0003507	0.0001549	0.02359	-	337159	1279	335880	1	risk diff	Neale-B_UKBB_EUR_2017
rs10789340	rs10789340	chr1:72940273	chr1:72474590	A	G	Sleep duration	EFO_0005271	Neale B	UKBB	European	2017	0.003895	0.00194	0.04469	+	335410	0	335410	1	-	Neale-B_UKBB_EUR_2017
rs10789340	rs10789340	chr1:72940273	chr1:72474590	A	G	Sleeplessness or insomnia	EFO_0004698	Neale B	UKBB	European	2017	-0.006828	0.001801	0.0001495	-	336965	0	336965	1	-	Neale-B_UKBB_EUR_2017
rs10789340	rs10789340	chr1:72940273	chr1:72474590	A	G	Smoking status: current	EFO_0006527	Neale B	UKBB	European	2017	0.001843	0.0007587	0.01512	+	336024	33928	302096	1	risk diff	Neale-B_UKBB_EUR_2017
rs10789340	rs10789340	chr1:72940273	chr1:72474590	A	G	Smoking status: previous	EFO_0006527	Neale B	UKBB	European	2017	-0.003767	0.001203	0.001734	-	336024	118419	217605	1	risk diff	Neale-B_UKBB_EUR_2017
rs10789340	rs10789340	chr1:72940273	chr1:72474590	A	G	Snoring	EFO_0008341	Neale B	UKBB	European	2017	-0.003014	0.001237	0.01479	-	314449	117812	196637	1	risk diff	Neale-B_UKBB_EUR_2017
rs10789340	rs10789340	chr1:72940273	chr1:72474590	A	G	Sodium in urine	EFO_0009282	Neale B	UKBB	European	2017	0.01283	0.002446	1.552e-07	+	326831	0	326831	1	IVNT	Neale-B_UKBB_EUR_2017
rs10789340	rs10789340	chr1:72940273	chr1:72474590	A	G	Somnolence, stupor and coma	-	Neale B	UKBB	European	2017	8.289e-05	3.833e-05	0.03057	+	337199	78	337121	1	risk diff	Neale-B_UKBB_EUR_2017
rs10789340	rs10789340	chr1:72940273	chr1:72474590	A	G	Syncope and collapse	-	Neale B	UKBB	European	2017	-0.000472	0.0002388	0.04808	-	337199	3057	334142	1	risk diff	Neale-B_UKBB_EUR_2017
rs10789340	rs10789340	chr1:72940273	chr1:72474590	A	G	Systemic sclerosis	EFO_0000717	Neale B	UKBB	European	2017	7.564e-05	3.099e-05	0.01466	+	337199	51	337148	1	risk diff	Neale-B_UKBB_EUR_2017
rs10789340	rs10789340	chr1:72940273	chr1:72474590	A	G	Taking other prescription medications	EFO_0007056	Neale B	UKBB	European	2017	-0.005918	0.001258	2.559e-06	-	336330	158113	178217	1	risk diff	Neale-B_UKBB_EUR_2017
rs10789340	rs10789340	chr1:72940273	chr1:72474590	A	G	Tense or highly strung	EFO_0009596	Neale B	UKBB	European	2017	-0.002066	0.0009616	0.03168	-	327232	56012	271220	1	risk diff	Neale-B_UKBB_EUR_2017
rs10789340	rs10789340	chr1:72940273	chr1:72474590	A	G	Thyrotoxicosis	EFO_0009190	Neale B	UKBB	European	2017	-0.0001509	7.501e-05	0.04424	-	337199	299	336900	1	risk diff	Neale-B_UKBB_EUR_2017
rs10789340	rs10789340	chr1:72940273	chr1:72474590	A	G	Time employed in main current job	EFO_0005241	Neale B	UKBB	European	2017	0.008796	0.003446	0.0107	+	180531	0	180531	1	IVNT	Neale-B_UKBB_EUR_2017
rs10789340	rs10789340	chr1:72940273	chr1:72474590	A	G	Time spent driving	-	Neale B	UKBB	European	2017	0.00707	0.002258	0.001738	+	224813	0	224813	1	-	Neale-B_UKBB_EUR_2017
rs10789340	rs10789340	chr1:72940273	chr1:72474590	A	G	Tinnitus severity or nuisance	EFO_0007616	Neale B	UKBB	European	2017	-0.07785	0.03362	0.02057	-	31627	0	31627	1	-	Neale-B_UKBB_EUR_2017
rs10789340	rs10789340	chr1:72940273	chr1:72474590	A	G	Transport type for commuting to job workplace: car or motor vehicle	EFO_0005241	Neale B	UKBB	European	2017	0.003553	0.001372	0.009599	+	177550	142996	34554	1	risk diff	Neale-B_UKBB_EUR_2017
rs10789340	rs10789340	chr1:72940273	chr1:72474590	A	G	Transport type for commuting to job workplace: cycle	EFO_0005241	Neale B	UKBB	European	2017	-0.0022	0.0009163	0.01636	-	177550	13527	164023	1	risk diff	Neale-B_UKBB_EUR_2017
rs10789340	rs10789340	chr1:72940273	chr1:72474590	A	G	Transport type for commuting to job workplace: public transport	EFO_0005241	Neale B	UKBB	European	2017	-0.004013	0.001392	0.003941	-	177550	35908	141642	1	risk diff	Neale-B_UKBB_EUR_2017
rs10789340	rs10789340	chr1:72940273	chr1:72474590	A	G	Transport type for commuting to job workplace: walk	EFO_0005241	Neale B	UKBB	European	2017	-0.003011	0.001258	0.01668	-	177550	27862	149688	1	risk diff	Neale-B_UKBB_EUR_2017
rs10789340	rs10789340	chr1:72940273	chr1:72474590	A	G	Treatment with alendronate sodium	EFO_0007056	Neale B	UKBB	European	2017	-0.0007268	0.0002646	0.006017	-	337159	3773	333386	1	risk diff	Neale-B_UKBB_EUR_2017
rs10789340	rs10789340	chr1:72940273	chr1:72474590	A	G	Treatment with amisulpride	EFO_0007056	Neale B	UKBB	European	2017	-9.223e-05	3.445e-05	0.007426	-	337159	63	337096	1	risk diff	Neale-B_UKBB_EUR_2017
rs10789340	rs10789340	chr1:72940273	chr1:72474590	A	G	Treatment with amlodipine	EFO_0007056	Neale B	UKBB	European	2017	-0.001261	0.0004963	0.01103	-	337159	13693	323466	1	risk diff	Neale-B_UKBB_EUR_2017
rs10789340	rs10789340	chr1:72940273	chr1:72474590	A	G	Treatment with atenolol	EFO_0007056	Neale B	UKBB	European	2017	-0.001264	0.000488	0.009611	-	337159	13184	323975	1	risk diff	Neale-B_UKBB_EUR_2017
rs10789340	rs10789340	chr1:72940273	chr1:72474590	A	G	Treatment with atrovent 20micrograms inhaler	EFO_0007056	Neale B	UKBB	European	2017	-0.0002119	7.929e-05	0.007534	-	337159	334	336825	1	risk diff	Neale-B_UKBB_EUR_2017
rs10789340	rs10789340	chr1:72940273	chr1:72474590	A	G	Treatment with azopt 10mg or ml eye drops	EFO_0007056	Neale B	UKBB	European	2017	-0.0001412	5.35e-05	0.008298	-	337159	152	337007	1	risk diff	Neale-B_UKBB_EUR_2017
rs10789340	rs10789340	chr1:72940273	chr1:72474590	A	G	Treatment with b12 - hydroxocobalamin prep	EFO_0007056	Neale B	UKBB	European	2017	-0.0001468	7.182e-05	0.04094	-	337159	274	336885	1	risk diff	Neale-B_UKBB_EUR_2017
rs10789340	rs10789340	chr1:72940273	chr1:72474590	A	G	Treatment with bromelains	EFO_0007056	Neale B	UKBB	European	2017	-8.458e-05	3.906e-05	0.03036	-	337159	81	337078	1	risk diff	Neale-B_UKBB_EUR_2017
rs10789340	rs10789340	chr1:72940273	chr1:72474590	A	G	Treatment with bumetanide	EFO_0007056	Neale B	UKBB	European	2017	-0.000168	7.195e-05	0.01955	-	337159	275	336884	1	risk diff	Neale-B_UKBB_EUR_2017
rs10789340	rs10789340	chr1:72940273	chr1:72474590	A	G	Treatment with calcium carbonate+cholecalciferol 1.25g or 200iu tablet	EFO_0007056	Neale B	UKBB	European	2017	0.0001929	9.784e-05	0.0486	+	337159	509	336650	1	risk diff	Neale-B_UKBB_EUR_2017
rs10789340	rs10789340	chr1:72940273	chr1:72474590	A	G	Treatment with cefalexin	EFO_0007056	Neale B	UKBB	European	2017	-0.0001356	5.902e-05	0.0216	-	337159	185	336974	1	risk diff	Neale-B_UKBB_EUR_2017
rs10789340	rs10789340	chr1:72940273	chr1:72474590	A	G	Treatment with climesse tablet	EFO_0007056	Neale B	UKBB	European	2017	9.971e-05	4.89e-05	0.04144	+	337159	127	337032	1	risk diff	Neale-B_UKBB_EUR_2017
rs10789340	rs10789340	chr1:72940273	chr1:72474590	A	G	Treatment with clomipramine	EFO_0007056	Neale B	UKBB	European	2017	-0.0001346	6.566e-05	0.04032	-	337159	229	336930	1	risk diff	Neale-B_UKBB_EUR_2017
rs10789340	rs10789340	chr1:72940273	chr1:72474590	A	G	Treatment with crestor 10mg tablet	EFO_0007056	Neale B	UKBB	European	2017	-0.0001366	6.363e-05	0.03186	-	337159	215	336944	1	risk diff	Neale-B_UKBB_EUR_2017
rs10789340	rs10789340	chr1:72940273	chr1:72474590	A	G	Treatment with deep relief ibuprofen gel	EFO_0007056	Neale B	UKBB	European	2017	-7.692e-05	3.631e-05	0.03416	-	337159	70	337089	1	risk diff	Neale-B_UKBB_EUR_2017
rs10789340	rs10789340	chr1:72940273	chr1:72474590	A	G	Treatment with diovan 40mg capsule	EFO_0007056	Neale B	UKBB	European	2017	-0.0001785	7.929e-05	0.02433	-	337159	334	336825	1	risk diff	Neale-B_UKBB_EUR_2017
rs10789340	rs10789340	chr1:72940273	chr1:72474590	A	G	Treatment with dosulepin	EFO_0007056	Neale B	UKBB	European	2017	-0.0003487	0.0001511	0.02103	-	337159	1217	335942	1	risk diff	Neale-B_UKBB_EUR_2017
rs10789340	rs10789340	chr1:72940273	chr1:72474590	A	G	Treatment with estradiol product	EFO_0007056	Neale B	UKBB	European	2017	-0.0002775	0.0001036	0.007364	-	337159	571	336588	1	risk diff	Neale-B_UKBB_EUR_2017
rs10789340	rs10789340	chr1:72940273	chr1:72474590	A	G	Treatment with ferrous sulphate	EFO_0007056	Neale B	UKBB	European	2017	-0.0004241	0.0001748	0.01524	-	337159	1630	335529	1	risk diff	Neale-B_UKBB_EUR_2017
rs10789340	rs10789340	chr1:72940273	chr1:72474590	A	G	Treatment with frusemide	EFO_0007056	Neale B	UKBB	European	2017	-0.000295	0.0001035	0.004387	-	337159	570	336589	1	risk diff	Neale-B_UKBB_EUR_2017
rs10789340	rs10789340	chr1:72940273	chr1:72474590	A	G	Treatment with glucophage 500mg tablet	EFO_0007056	Neale B	UKBB	European	2017	-0.0001476	7.477e-05	0.04833	-	337159	297	336862	1	risk diff	Neale-B_UKBB_EUR_2017
rs10789340	rs10789340	chr1:72940273	chr1:72474590	A	G	Treatment with lipantil micro 67mg capsule	EFO_0007056	Neale B	UKBB	European	2017	-7.613e-05	3.683e-05	0.03872	-	337159	72	337087	1	risk diff	Neale-B_UKBB_EUR_2017
rs10789340	rs10789340	chr1:72940273	chr1:72474590	A	G	Treatment with lisinopril+hydrochlorothiazide 10mg or 12.5mg tablet	EFO_0007056	Neale B	UKBB	European	2017	-0.0001076	4.634e-05	0.02019	-	337159	114	337045	1	risk diff	Neale-B_UKBB_EUR_2017
rs10789340	rs10789340	chr1:72940273	chr1:72474590	A	G	Treatment with lodine 200mg tablet	EFO_0007056	Neale B	UKBB	European	2017	0.0001053	5.261e-05	0.04524	+	337159	147	337012	1	risk diff	Neale-B_UKBB_EUR_2017
rs10789340	rs10789340	chr1:72940273	chr1:72474590	A	G	Treatment with losartan potassium+hydrochlorothiazide 50mg or 12.5mg tablet	EFO_0007056	Neale B	UKBB	European	2017	-0.000143	7.195e-05	0.04683	-	337159	275	336884	1	risk diff	Neale-B_UKBB_EUR_2017
rs10789340	rs10789340	chr1:72940273	chr1:72474590	A	G	Treatment with oxytetracycline	EFO_0007056	Neale B	UKBB	European	2017	0.0002985	0.0001364	0.0286	+	337159	990	336169	1	risk diff	Neale-B_UKBB_EUR_2017
rs10789340	rs10789340	chr1:72940273	chr1:72474590	A	G	Treatment with peppermint oil product	EFO_0007056	Neale B	UKBB	European	2017	-0.0001144	5.591e-05	0.04068	-	337159	166	336993	1	risk diff	Neale-B_UKBB_EUR_2017
rs10789340	rs10789340	chr1:72940273	chr1:72474590	A	G	Treatment with perindopril+indapamide	EFO_0007056	Neale B	UKBB	European	2017	-8.042e-05	3.605e-05	0.02571	-	337159	69	337090	1	risk diff	Neale-B_UKBB_EUR_2017
rs10789340	rs10789340	chr1:72940273	chr1:72474590	A	G	Treatment with procyclidine	EFO_0007056	Neale B	UKBB	European	2017	-0.0001646	4.986e-05	0.0009635	-	337159	132	337027	1	risk diff	Neale-B_UKBB_EUR_2017
rs10789340	rs10789340	chr1:72940273	chr1:72474590	A	G	Treatment with salbuvent 100micrograms inhaler	EFO_0007056	Neale B	UKBB	European	2017	-8.228e-05	3.833e-05	0.03182	-	337159	78	337081	1	risk diff	Neale-B_UKBB_EUR_2017
rs10789340	rs10789340	chr1:72940273	chr1:72474590	A	G	Treatment with simvastatin	EFO_0007056	Neale B	UKBB	European	2017	-0.003061	0.0007964	0.0001214	-	337159	38492	298667	1	risk diff	Neale-B_UKBB_EUR_2017
rs10789340	rs10789340	chr1:72940273	chr1:72474590	A	G	Treatment with solpadeine capsule	EFO_0007056	Neale B	UKBB	European	2017	-9.285e-05	4.163e-05	0.02572	-	337159	92	337067	1	risk diff	Neale-B_UKBB_EUR_2017
rs10789340	rs10789340	chr1:72940273	chr1:72474590	A	G	Treatment with starflower oil	EFO_0007056	Neale B	UKBB	European	2017	-0.0003037	0.0001018	0.002837	-	337159	551	336608	1	risk diff	Neale-B_UKBB_EUR_2017
rs10789340	rs10789340	chr1:72940273	chr1:72474590	A	G	Treatment with terbutaline	EFO_0007056	Neale B	UKBB	European	2017	0.0002606	9.966e-05	0.008932	+	337159	528	336631	1	risk diff	Neale-B_UKBB_EUR_2017
rs10789340	rs10789340	chr1:72940273	chr1:72474590	A	G	Treatment with vagifem 25mcg pessary	EFO_0007056	Neale B	UKBB	European	2017	-0.0003947	0.0001346	0.003368	-	337159	967	336192	1	risk diff	Neale-B_UKBB_EUR_2017
rs10789340	rs10789340	chr1:72940273	chr1:72474590	A	G	Treatment with voltarol 25mg e or c tablet	EFO_0007056	Neale B	UKBB	European	2017	0.0001989	8.186e-05	0.01512	+	337159	356	336803	1	risk diff	Neale-B_UKBB_EUR_2017
rs10789340	rs10789340	chr1:72940273	chr1:72474590	A	G	Treatment with zanidip 10mg tablet	EFO_0007056	Neale B	UKBB	European	2017	-0.0001223	5.403e-05	0.02359	-	337159	155	337004	1	risk diff	Neale-B_UKBB_EUR_2017
rs10789340	rs10789340	chr1:72940273	chr1:72474590	A	G	Treatment with zopiclone	EFO_0007056	Neale B	UKBB	European	2017	-0.0002898	0.0001478	0.04987	-	337159	1163	335996	1	risk diff	Neale-B_UKBB_EUR_2017
rs10789340	rs10789340	chr1:72940273	chr1:72474590	A	G	Trunk fat mass	EFO_0005409	Neale B	UKBB	European	2017	-0.01718	0.002529	1.091e-11	-	331093	0	331093	1	IVNT	Neale-B_UKBB_EUR_2017
rs10789340	rs10789340	chr1:72940273	chr1:72474590	A	G	Trunk fat percentage	-	Neale B	UKBB	European	2017	-0.01325	0.002308	9.55e-09	-	331113	0	331113	1	IVNT	Neale-B_UKBB_EUR_2017
rs10789340	rs10789340	chr1:72940273	chr1:72474590	A	G	Trunk fat-free mass	-	Neale B	UKBB	European	2017	-0.006871	0.001582	1.403e-05	-	331030	0	331030	1	IVNT	Neale-B_UKBB_EUR_2017
rs10789340	rs10789340	chr1:72940273	chr1:72474590	A	G	Trunk predicted mass	-	Neale B	UKBB	European	2017	-0.006814	0.001577	1.55e-05	-	330995	0	330995	1	IVNT	Neale-B_UKBB_EUR_2017
rs10789340	rs10789340	chr1:72940273	chr1:72474590	A	G	Type of tobacco previously smoked: cigars or pipes	EFO_0006527	Neale B	UKBB	European	2017	-0.002394	0.00106	0.02392	-	82755	3887	78868	1	risk diff	Neale-B_UKBB_EUR_2017
rs10789340	rs10789340	chr1:72940273	chr1:72474590	A	G	Types of transport used, excluding work: car or motor vehicle	-	Neale B	UKBB	European	2017	0.003058	0.001007	0.002385	+	335650	268888	66762	1	risk diff	Neale-B_UKBB_EUR_2017
rs10789340	rs10789340	chr1:72940273	chr1:72474590	A	G	Types of transport used, excluding work: cycle	-	Neale B	UKBB	European	2017	-0.002169	0.0006463	0.0007892	-	335650	23918	311732	1	risk diff	Neale-B_UKBB_EUR_2017
rs10789340	rs10789340	chr1:72940273	chr1:72474590	A	G	Types of transport used, excluding work: public transport	-	Neale B	UKBB	European	2017	-0.003692	0.001151	0.001334	-	335650	99542	236108	1	risk diff	Neale-B_UKBB_EUR_2017
rs10789340	rs10789340	chr1:72940273	chr1:72474590	A	G	Unspecified renal failure	EFO_1002048	Neale B	UKBB	European	2017	0.0001272	4.871e-05	0.009029	+	337199	126	337073	1	risk diff	Neale-B_UKBB_EUR_2017
rs10789340	rs10789340	chr1:72940273	chr1:72474590	A	G	Vascular or heart problems diagnosed by doctor: high blood pressure	EFO_0004325	Neale B	UKBB	European	2017	-0.005306	0.001117	2.037e-06	-	336683	91033	245650	1	risk diff	Neale-B_UKBB_EUR_2017
rs10789340	rs10789340	chr1:72940273	chr1:72474590	A	G	Vascular or heart problems diagnosed by doctor: none of the above	-	Neale B	UKBB	European	2017	0.004972	0.001147	1.471e-05	+	336683	236530	100153	1	risk diff	Neale-B_UKBB_EUR_2017
rs10789340	rs10789340	chr1:72940273	chr1:72474590	A	G	Viral infection of unspecified site	EFO_0000763	Neale B	UKBB	European	2017	-0.0002711	0.0001145	0.01788	-	337199	697	336502	1	risk diff	Neale-B_UKBB_EUR_2017
rs10789340	rs10789340	chr1:72940273	chr1:72474590	A	G	Vitamin and mineral supplements: folic acid or folate	EFO_0005111	Neale B	UKBB	European	2017	-0.0007472	0.0003576	0.03668	-	335591	6876	328715	1	risk diff	Neale-B_UKBB_EUR_2017
rs10789340	rs10789340	chr1:72940273	chr1:72474590	A	G	Vitamin and mineral supplements: multivitamins + or - minerals	EFO_0004729	Neale B	UKBB	European	2017	-0.002234	0.001033	0.03053	-	335591	71695	263896	1	risk diff	Neale-B_UKBB_EUR_2017
rs10789340	rs10789340	chr1:72940273	chr1:72474590	A	G	Vitamin and mineral supplements: none of the above	EFO_0004729	Neale B	UKBB	European	2017	0.003064	0.001164	0.008456	+	335591	231424	104167	1	risk diff	Neale-B_UKBB_EUR_2017
rs10789340	rs10789340	chr1:72940273	chr1:72474590	A	G	Vitamin and mineral supplements: vitamin B	EFO_0004729	Neale B	UKBB	European	2017	-0.001119	0.0004957	0.02396	-	335591	13498	322093	1	risk diff	Neale-B_UKBB_EUR_2017
rs10789340	rs10789340	chr1:72940273	chr1:72474590	A	G	Vitamin and mineral supplements: vitamin C	EFO_0004729	Neale B	UKBB	European	2017	-0.001576	0.0007046	0.0253	-	335591	28536	307055	1	risk diff	Neale-B_UKBB_EUR_2017
rs10789340	rs10789340	chr1:72940273	chr1:72474590	A	G	Waist circumference	EFO_0004342	Neale B	UKBB	European	2017	-0.01551	0.002224	3.143e-12	-	336639	0	336639	1	IVNT	Neale-B_UKBB_EUR_2017
rs10789340	rs10789340	chr1:72940273	chr1:72474590	A	G	Weight	EFO_0004338	Neale B	UKBB	European	2017	-0.01567	0.002195	9.351e-13	-	336227	0	336227	1	IVNT	Neale-B_UKBB_EUR_2017
rs10789340	rs10789340	chr1:72940273	chr1:72474590	A	G	Weight change compared with 1 year ago	EFO_0004338	Neale B	UKBB	European	2017	0.005022	0.001634	0.002123	+	331803	0	331803	1	-	Neale-B_UKBB_EUR_2017
rs10789340	rs10789340	chr1:72940273	chr1:72474590	A	G	Whole body fat mass	-	Neale B	UKBB	European	2017	-0.01813	0.00245	1.385e-13	-	330762	0	330762	1	IVNT	Neale-B_UKBB_EUR_2017
rs10789340	rs10789340	chr1:72940273	chr1:72474590	A	G	Whole body fat-free mass	-	Neale B	UKBB	European	2017	-0.008182	0.001588	2.587e-07	-	331291	0	331291	1	IVNT	Neale-B_UKBB_EUR_2017
rs10789340	rs10789340	chr1:72940273	chr1:72474590	A	G	Whole body water mass	-	Neale B	UKBB	European	2017	-0.008089	0.001591	3.666e-07	-	331315	0	331315	1	IVNT	Neale-B_UKBB_EUR_2017
rs10789340	rs10789340	chr1:72940273	chr1:72474590	A	G	Why reduced smoking: health precaution	EFO_0005671	Neale B	UKBB	European	2017	-0.02479	0.007127	0.0005055	-	10503	4990	5513	1	risk diff	Neale-B_UKBB_EUR_2017
rs10789340	rs10789340	chr1:72940273	chr1:72474590	A	G	Why reduced smoking: none of the above	EFO_0005671	Neale B	UKBB	European	2017	0.01429	0.006465	0.02715	+	10503	3030	7473	1	risk diff	Neale-B_UKBB_EUR_2017
rs10789340	rs10789340	chr1:72940273	chr1:72474590	A	G	Why stopped smoking: health precaution	EFO_0005671	Neale B	UKBB	European	2017	-0.006733	0.002477	0.006557	-	82082	51560	30522	1	risk diff	Neale-B_UKBB_EUR_2017
rs10789340	rs10789340	chr1:72940273	chr1:72474590	A	G	Why stopped smoking: illness or ill health	EFO_0005671	Neale B	UKBB	European	2017	0.003948	0.001662	0.01754	+	82082	9813	72269	1	risk diff	Neale-B_UKBB_EUR_2017
rs10789340	rs10789340	chr1:72940273	chr1:72474590	A	G	Worrier or anxious feelings	EFO_0009863	Neale B	UKBB	European	2017	-0.004239	0.001246	0.0006709	-	328717	186559	142158	1	risk diff	Neale-B_UKBB_EUR_2017
rs10789340	rs10789340	chr1:72940273	chr1:72474590	A	G	Coronary artery disease	EFO_0000378;EFO_0001645	Nelson CP	28714975	Mixed	2017	-0.01752	0.00871	0.04436	-	332477	71602	260875	1	log OR	Nelson-CP_CAD_Mixed_2017
rs10789340	rs10789340	chr1:72940273	chr1:72474590	A	G	Mucinous ovarian cancer	-	Phelan M	28346442	European	2017	-0.07251	0.03157	0.02165	-	42090	1149	40941	63	log OR	Phelan-M_Mucinous-Ovarian-Cancer_EUR_2017
rs10789340	rs10789340	chr1:72940273	chr1:72474590	A	G	Age at menarche	EFO_0004703;EFO_0007701;EFO_0007702	ReproGen	25231870	European	2014	0.03	0.005288	1.4e-08	+	182416	0	182416	58	years	ReproGen_Age-at-Menarche_EUR_2014
rs10789340	rs10789340	chr1:72940273	chr1:72474590	A	G	B:%Mature; Mature B	OBA_VT1000783	Roederer M	25772697	European	2015	0.08923	0.02213	5.547e-05	+	456	0	456	1	-	Roederer-M_Immune-System_EUR_2015
rs10789340	rs10789340	chr1:72940273	chr1:72474590	A	G	CD123 on 11c+123+DC; CD11c+CD123+ DC	OBA_VT1000783	Roederer M	25772697	European	2015	0.04776	0.02178	0.0283	+	460	0	460	1	-	Roederer-M_Immune-System_EUR_2015
rs10789340	rs10789340	chr1:72940273	chr1:72474590	A	G	CD161 on CD4mem; Memory CD4	OBA_VT1000783	Roederer M	25772697	European	2015	-0.05196	0.02222	0.01938	-	450	0	450	1	-	Roederer-M_Immune-System_EUR_2015
rs10789340	rs10789340	chr1:72940273	chr1:72474590	A	G	CD3 on 127+DN T; CD127+ DNT	OBA_VT1000783	Roederer M	25772697	European	2015	-0.05287	0.02355	0.02481	-	397	0	397	1	-	Roederer-M_Immune-System_EUR_2015
rs10789340	rs10789340	chr1:72940273	chr1:72474590	A	G	CD4mem:%R6+; CCR6+ CD4 (CCR4-CCR6+CXCR5-)	OBA_VT1000783	Roederer M	25772697	European	2015	-0.04367	0.02193	0.04649	-	445	0	445	1	-	Roederer-M_Immune-System_EUR_2015
rs10789340	rs10789340	chr1:72940273	chr1:72474590	A	G	CD4mem:%Th17; Th17 (CXCR3-CCR4+CCR6+CCR10-)	OBA_VT1000783	Roederer M	25772697	European	2015	-0.0451	0.0219	0.03942	-	441	0	441	1	-	Roederer-M_Immune-System_EUR_2015
rs10789340	rs10789340	chr1:72940273	chr1:72474590	A	G	CD4mem:%preTh17 (2); preTh17 (CD161+)	OBA_VT1000783	Roederer M	25772697	European	2015	-0.05049	0.02228	0.02346	-	448	0	448	1	-	Roederer-M_Immune-System_EUR_2015
rs10789340	rs10789340	chr1:72940273	chr1:72474590	A	G	CD8:%SCM; CD8 TSCM (CD27+CD28+CD57-CD95+CD127+CD45RA+)	OBA_VT1000783	Roederer M	25772697	European	2015	-0.05668	0.02216	0.01053	-	459	0	459	1	-	Roederer-M_Immune-System_EUR_2015
rs10789340	rs10789340	chr1:72940273	chr1:72474590	A	G	CD8:%SCM; TSCM (CD27+CD28+CD57-CD95+CD127+CD45RA+)	OBA_VT1000783	Roederer M	25772697	European	2015	-0.04504	0.02187	0.03949	-	455	0	455	1	-	Roederer-M_Immune-System_EUR_2015
rs10789340	rs10789340	chr1:72940273	chr1:72474590	A	G	CD8:%TEM; TEM (CD27-CD28-CD95+CD45RA-)	OBA_VT1000783	Roederer M	25772697	European	2015	0.07759	0.02226	0.0004921	+	453	0	453	1	-	Roederer-M_Immune-System_EUR_2015
rs10789340	rs10789340	chr1:72940273	chr1:72474590	A	G	CD8mem:%Th22; CD8 Th22 (CXCR3-CCR4+CCR6+CCR10+)	OBA_VT1000783	Roederer M	25772697	European	2015	0.05101	0.02247	0.02317	+	443	0	443	1	-	Roederer-M_Immune-System_EUR_2015
rs10789340	rs10789340	chr1:72940273	chr1:72474590	A	G	IgE+B:%27+20-38+; IgE Activated (CD20-CD27-CD38+)	OBA_VT1000783	Roederer M	25772697	European	2015	-0.05031	0.02182	0.02111	-	455	0	455	1	-	Roederer-M_Immune-System_EUR_2015
rs10789340	rs10789340	chr1:72940273	chr1:72474590	A	G	Lymph:%NK; NK	OBA_VT1000783	Roederer M	25772697	European	2015	-0.05449	0.02185	0.01265	-	460	0	460	1	-	Roederer-M_Immune-System_EUR_2015
rs10789340	rs10789340	chr1:72940273	chr1:72474590	A	G	NK:%Eff; Effector NK (CD16+CD56+)	OBA_VT1000783	Roederer M	25772697	European	2015	-0.04926	0.02169	0.02317	-	458	0	458	1	-	Roederer-M_Immune-System_EUR_2015
rs10789340	rs10789340	chr1:72940273	chr1:72474590	A	G	NKeff:%2-158a+; NK: (CD2-158a+)	OBA_VT1000783	Roederer M	25772697	European	2015	-0.04353	0.0222	0.04986	-	460	0	460	1	-	Roederer-M_Immune-System_EUR_2015
rs10789340	rs10789340	chr1:72940273	chr1:72474590	A	G	NKeff:%Act(335+); Activating (CD335+)	OBA_VT1000783	Roederer M	25772697	European	2015	-0.05936	0.02148	0.005714	-	460	0	460	1	-	Roederer-M_Immune-System_EUR_2015
rs10789340	rs10789340	chr1:72940273	chr1:72474590	A	G	gdT:%CM (2); gd CM (CD28+CCR5-)	OBA_VT1000783	Roederer M	25772697	European	2015	0.05347	0.02213	0.01567	+	453	0	453	1	-	Roederer-M_Immune-System_EUR_2015
rs10789340	rs10789340	chr1:72940273	chr1:72474590	A	G	College completion	EFO_0004784	SSGAC	23722424	European	2013	-0.02225	0.01	0.02255	-	95427	22044	73383	42	log OR	SSGAC_College_EUR_2013
rs10789340	rs10789340	chr1:72940273	chr1:72474590	A	G	Depressive symptoms	EFO_0007006	SSGAC	27089181	European	2016	-0.013	0.003	0.000101	-	180866	0	180866	3	SD	SSGAC_DS_EUR_2016
rs10789340	rs10789340	chr1:72940273	chr1:72474590	A	G	Depressive symptoms	EFO_0007006	SSGAC	29292387	European	2018	-0.012	0.002	1.41e-13	-	354862	0	354862	3	SD	SSGAC_DS_EUR_2018
rs10789340	rs10789340	chr1:72940273	chr1:72474590	A	G	Years of educational attainment in females	EFO_0004784	SSGAC	27225129	European	2016	-0.009	0.003	0.007288	-	181443	0	181443	62	years	SSGAC_EduYears-F_EUR_2016
rs10789340	rs10789340	chr1:72940273	chr1:72474590	A	G	Years of educational attainment in males	EFO_0004784	SSGAC	27225129	European	2016	-0.01	0.004	0.007686	-	147474	0	147474	6	years	SSGAC_EduYears-M_EUR_2016
rs10789340	rs10789340	chr1:72940273	chr1:72474590	A	G	Years of educational attainment	EFO_0004784	SSGAC	23722424	European	2013	-0.01	0.004	0.01526	-	101069	0	101069	42	years	SSGAC_EduYears_EUR_2013
rs10789340	rs10789340	chr1:72940273	chr1:72474590	A	G	Years of educational attainment	EFO_0004784	SSGAC	27225129	European	2016	-0.01	0.003	0.0002124	-	328917	0	328917	64	years	SSGAC_EduYears_EUR_2016
rs10789340	rs10789340	chr1:72940273	chr1:72474590	A	G	Neuroticism	EFO_0007660;EFO_0004257	SSGAC	29292387	European	2018	-0.006	0.002	0.0153	-	168105	0	168105	2	SD	SSGAC_Neuroticism_EUR_2018
rs10789340	rs10789340	chr1:72940273	chr1:72474590	A	G	Intelligence	EFO_0004337	Sniekers S	28530673	European	2017	-0.01061	0.005231	0.04253	-	78308	0	78308	13	-	Sniekers-S_Intelligence_EUR_2017
rs10789340	rs10789340	chr1:72940273	chr1:72474590	A	G	Former smoker	EFO_0006527	TAG	20418890	European	2010	-0.0398	0.0176	0.02404	-	41278	23969	17309	14	log OR	TAG_FORMER_EUR_2010
rs10789340	rs10789340	chr1:72940273	chr1:72474590	A	G	Coronary artery disease	EFO_0000378;EFO_0001645	van der Harst P	29212778	Mixed	2018	-0.0131	0.0059	0.02691	-	547261	122733	424528	2	log OR	van-der-Harst-P_CAD_Mixed_2018
rs10800992	rs10800992	chr1:190900576	chr1:190931446	C	T	High light scatter percentage of red cells	EFO_0004586	Astle W	27863252	European	2016	0.00728	0.003603	0.04331	+	173480	0	173480	2	IVNT	Astle-W_Blood-Cell-Traits_EUR_2016
rs10800992	rs10800992	chr1:190900576	chr1:190931446	C	T	High light scatter reticulocyte count	EFO_0004586	Astle W	27863252	European	2016	0.007433	0.003602	0.03908	+	173480	0	173480	2	IVNT	Astle-W_Blood-Cell-Traits_EUR_2016
rs10800992	rs10800992	chr1:190900576	chr1:190931446	C	T	Immature fraction of reticulocytes	EFO_0004586	Astle W	27863252	European	2016	0.01044	0.003569	0.003446	+	173480	0	173480	2	IVNT	Astle-W_Blood-Cell-Traits_EUR_2016
rs10800992	rs10800992	chr1:190900576	chr1:190931446	C	T	Monocyte count	EFO_0004586	Astle W	27863252	European	2016	-0.007844	0.003589	0.02885	-	173480	0	173480	2	IVNT	Astle-W_Blood-Cell-Traits_EUR_2016
rs10800992	rs10800992	chr1:190900576	chr1:190931446	C	T	Monocyte percentage of white cells	EFO_0004586	Astle W	27863252	European	2016	-0.008884	0.003579	0.01307	-	173480	0	173480	2	IVNT	Astle-W_Blood-Cell-Traits_EUR_2016
rs10800992	rs10800992	chr1:190900576	chr1:190931446	C	T	Lumber spine bone mineral density	EFO_0007701	GEFOS	26367794	European	2015	-0.02491	0.008892	0.006227	-	28498	0	28498	12	Z-score	GEFOS_LSBMD_EUR_2015
rs10800992	rs10800992	chr1:190900576	chr1:190931446	C	T	Central corneal thickness	EFO_0004731;EFO_0005213	Gao X	28171582	Admixed American	2016	NA	NA	0.03395	+	4038	0	4038	1	-	Gao-X_CCT_AMR_2016
rs10800992	rs10800992	chr1:190900576	chr1:190931446	C	T	Bipolar disorder	EFO_0000289	Hou L	27329760	European	2016	0.047	0.0223	0.03845	+	40255	9784	30471	8	log OR	Hou-L_BD_EUR_2016
rs10800992	rs10800992	chr1:190900576	chr1:190931446	C	T	Acute and subacute endocarditis	EFO_0000465	Neale B	UKBB	European	2017	-8.499e-05	3.979e-05	0.03267	-	337199	89	337110	1	risk diff	Neale-B_UKBB_EUR_2017
rs10800992	rs10800992	chr1:190900576	chr1:190931446	C	T	Acute renal failure	-	Neale B	UKBB	European	2017	-0.0001795	7.75e-05	0.02057	-	337199	338	336861	1	risk diff	Neale-B_UKBB_EUR_2017
rs10800992	rs10800992	chr1:190900576	chr1:190931446	C	T	Acute sinusitis	EFO_0007486	Neale B	UKBB	European	2017	-8.624e-05	3.796e-05	0.02308	-	337199	81	337118	1	risk diff	Neale-B_UKBB_EUR_2017
rs10800992	rs10800992	chr1:190900576	chr1:190931446	C	T	Alcohol usually taken with meals	EFO_0004329	Neale B	UKBB	European	2017	0.005131	0.001558	0.0009921	+	172454	116941	55513	1	risk diff	Neale-B_UKBB_EUR_2017
rs10800992	rs10800992	chr1:190900576	chr1:190931446	C	T	Arm fat mass left	-	Neale B	UKBB	European	2017	-0.009887	0.002392	3.577e-05	-	331164	0	331164	1	IVNT	Neale-B_UKBB_EUR_2017
rs10800992	rs10800992	chr1:190900576	chr1:190931446	C	T	Arm fat mass right	-	Neale B	UKBB	European	2017	-0.009636	0.002391	5.593e-05	-	331226	0	331226	1	IVNT	Neale-B_UKBB_EUR_2017
rs10800992	rs10800992	chr1:190900576	chr1:190931446	C	T	Arm fat percentage left	-	Neale B	UKBB	European	2017	-0.007375	0.001847	6.558e-05	-	331198	0	331198	1	IVNT	Neale-B_UKBB_EUR_2017
rs10800992	rs10800992	chr1:190900576	chr1:190931446	C	T	Arm fat percentage right	-	Neale B	UKBB	European	2017	-0.00747	0.001856	5.702e-05	-	331249	0	331249	1	IVNT	Neale-B_UKBB_EUR_2017
rs10800992	rs10800992	chr1:190900576	chr1:190931446	C	T	Arm fat-free mass left	-	Neale B	UKBB	European	2017	-0.003633	0.001552	0.01922	-	331159	0	331159	1	IVNT	Neale-B_UKBB_EUR_2017
rs10800992	rs10800992	chr1:190900576	chr1:190931446	C	T	Arm predicted mass left	-	Neale B	UKBB	European	2017	-0.00368	0.001546	0.0173	-	331146	0	331146	1	IVNT	Neale-B_UKBB_EUR_2017
rs10800992	rs10800992	chr1:190900576	chr1:190931446	C	T	Arm predicted mass right	-	Neale B	UKBB	European	2017	-0.003044	0.001515	0.04457	-	331216	0	331216	1	IVNT	Neale-B_UKBB_EUR_2017
rs10800992	rs10800992	chr1:190900576	chr1:190931446	C	T	Asthma	EFO_0000270	Neale B	UKBB	European	2017	-0.001827	0.000782	0.01947	-	336782	38791	297991	1	risk diff	Neale-B_UKBB_EUR_2017
rs10800992	rs10800992	chr1:190900576	chr1:190931446	C	T	Asthma	EFO_0000270	Neale B	UKBB	European	2017	-0.0002944	0.0001479	0.04656	-	337199	1235	335964	1	risk diff	Neale-B_UKBB_EUR_2017
rs10800992	rs10800992	chr1:190900576	chr1:190931446	C	T	Average weekly red wine intake	EFO_0004329	Neale B	UKBB	European	2017	0.005206	0.002421	0.03149	+	241008	0	241008	1	IVNT	Neale-B_UKBB_EUR_2017
rs10800992	rs10800992	chr1:190900576	chr1:190931446	C	T	Average weekly spirits intake	EFO_0004329	Neale B	UKBB	European	2017	-0.006217	0.002564	0.0153	-	240658	0	240658	1	-	Neale-B_UKBB_EUR_2017
rs10800992	rs10800992	chr1:190900576	chr1:190931446	C	T	Basal metabolic rate	EFO_0007777	Neale B	UKBB	European	2017	-0.003699	0.001618	0.02227	-	331307	0	331307	1	IVNT	Neale-B_UKBB_EUR_2017
rs10800992	rs10800992	chr1:190900576	chr1:190931446	C	T	Body fat percentage	EFO_0007800	Neale B	UKBB	European	2017	-0.007876	0.001871	2.569e-05	-	331117	0	331117	1	IVNT	Neale-B_UKBB_EUR_2017
rs10800992	rs10800992	chr1:190900576	chr1:190931446	C	T	Body mass index	EFO_0004340	Neale B	UKBB	European	2017	-0.009552	0.002415	7.618e-05	-	336107	0	336107	1	IVNT	Neale-B_UKBB_EUR_2017
rs10800992	rs10800992	chr1:190900576	chr1:190931446	C	T	Calculus of kidney and ureter	EFO_0004253	Neale B	UKBB	European	2017	0.0005296	0.0002068	0.01045	+	337199	2427	334772	1	risk diff	Neale-B_UKBB_EUR_2017
rs10800992	rs10800992	chr1:190900576	chr1:190931446	C	T	Candidiasis	EFO_0007406	Neale B	UKBB	European	2017	-0.0001154	5.216e-05	0.02697	-	337199	153	337046	1	risk diff	Neale-B_UKBB_EUR_2017
rs10800992	rs10800992	chr1:190900576	chr1:190931446	C	T	Cardiomyopathy	EFO_0000407	Neale B	UKBB	European	2017	0.000165	7.117e-05	0.02041	+	337199	285	336914	1	risk diff	Neale-B_UKBB_EUR_2017
rs10800992	rs10800992	chr1:190900576	chr1:190931446	C	T	Cause of death: chronic myeloid leukaemia	EFO_0000339	Neale B	UKBB	European	2017	0.001088	0.0005289	0.03962	+	7637	8	7629	1	risk diff	Neale-B_UKBB_EUR_2017
rs10800992	rs10800992	chr1:190900576	chr1:190931446	C	T	Cause of death: malignant neoplasm of ureter	-	Neale B	UKBB	European	2017	-0.001231	0.0005607	0.02812	-	7637	9	7628	1	risk diff	Neale-B_UKBB_EUR_2017
rs10800992	rs10800992	chr1:190900576	chr1:190931446	C	T	Cause of death: multisystem degeneration	-	Neale B	UKBB	European	2017	-0.001314	0.0005286	0.01296	-	7637	8	7629	1	risk diff	Neale-B_UKBB_EUR_2017
rs10800992	rs10800992	chr1:190900576	chr1:190931446	C	T	Cause of death: stroke, not specified as haemorrhage or infarction	EFO_0000712	Neale B	UKBB	European	2017	-0.005233	0.001743	0.002683	-	7637	88	7549	1	risk diff	Neale-B_UKBB_EUR_2017
rs10800992	rs10800992	chr1:190900576	chr1:190931446	C	T	Chest pain or discomfort	EFO_0003843	Neale B	UKBB	European	2017	-0.003125	0.0008905	0.0004482	-	334053	51937	282116	1	risk diff	Neale-B_UKBB_EUR_2017
rs10800992	rs10800992	chr1:190900576	chr1:190931446	C	T	Current employment status: none of the above	EFO_0005241	Neale B	UKBB	European	2017	-0.0003743	0.0001675	0.02543	-	336252	1575	334677	1	risk diff	Neale-B_UKBB_EUR_2017
rs10800992	rs10800992	chr1:190900576	chr1:190931446	C	T	Current employment status: unable to work because of sickness or disability	EFO_0005241	Neale B	UKBB	European	2017	-0.001175	0.0004643	0.01136	-	336252	12554	323698	1	risk diff	Neale-B_UKBB_EUR_2017
rs10800992	rs10800992	chr1:190900576	chr1:190931446	C	T	Cysts of oral region	EFO_0003868	Neale B	UKBB	European	2017	0.0001425	6.037e-05	0.01829	+	337199	205	336994	1	risk diff	Neale-B_UKBB_EUR_2017
rs10800992	rs10800992	chr1:190900576	chr1:190931446	C	T	Dislocation, sprain and strain of joints and ligaments at wrist and hand level	EFO_0009521	Neale B	UKBB	European	2017	0.0001519	7.08e-05	0.03187	+	337199	282	336917	1	risk diff	Neale-B_UKBB_EUR_2017
rs10800992	rs10800992	chr1:190900576	chr1:190931446	C	T	Distance between home and job workplace	EFO_0005241	Neale B	UKBB	European	2017	-0.008509	0.003495	0.01491	-	161121	0	161121	1	IVNT	Neale-B_UKBB_EUR_2017
rs10800992	rs10800992	chr1:190900576	chr1:190931446	C	T	Duration of heavy diy	EFO_0008002	Neale B	UKBB	European	2017	0.01957	0.006329	0.001989	+	137364	0	137364	1	-	Neale-B_UKBB_EUR_2017
rs10800992	rs10800992	chr1:190900576	chr1:190931446	C	T	Duration of moderate activity	EFO_0008002	Neale B	UKBB	European	2017	0.005053	0.002382	0.03388	+	251031	0	251031	1	IVNT	Neale-B_UKBB_EUR_2017
rs10800992	rs10800992	chr1:190900576	chr1:190931446	C	T	Duration of walks	EFO_0008002	Neale B	UKBB	European	2017	0.006563	0.002637	0.0128	+	288266	0	288266	1	IVNT	Neale-B_UKBB_EUR_2017
rs10800992	rs10800992	chr1:190900576	chr1:190931446	C	T	Duration walking for pleasure	EFO_0008002	Neale B	UKBB	European	2017	0.01085	0.004274	0.0111	+	240788	0	240788	1	-	Neale-B_UKBB_EUR_2017
rs10800992	rs10800992	chr1:190900576	chr1:190931446	C	T	Enthesopathies of lower limb, excluding foot	EFO_0009666	Neale B	UKBB	European	2017	0.0001098	5.562e-05	0.04846	+	337199	174	337025	1	risk diff	Neale-B_UKBB_EUR_2017
rs10800992	rs10800992	chr1:190900576	chr1:190931446	C	T	Ever highly irritable or argumentative for 2 days	EFO_0009594	Neale B	UKBB	European	2017	-0.003693	0.001642	0.02455	-	108925	19265	89660	1	risk diff	Neale-B_UKBB_EUR_2017
rs10800992	rs10800992	chr1:190900576	chr1:190931446	C	T	Ever smoked	EFO_0006527	Neale B	UKBB	European	2017	0.002438	0.001195	0.04129	+	336067	202585	133482	1	risk diff	Neale-B_UKBB_EUR_2017
rs10800992	rs10800992	chr1:190900576	chr1:190931446	C	T	Eye problems or disorders: injury or trauma resulting in loss of vision	EFO_0009888	Neale B	UKBB	European	2017	-0.001477	0.000578	0.01061	-	108817	1998	106819	1	risk diff	Neale-B_UKBB_EUR_2017
rs10800992	rs10800992	chr1:190900576	chr1:190931446	C	T	Falls in the last year	-	Neale B	UKBB	European	2017	-0.00389	0.001386	0.005006	-	336617	0	336617	1	-	Neale-B_UKBB_EUR_2017
rs10800992	rs10800992	chr1:190900576	chr1:190931446	C	T	Femoral hernia	EFO_1001791	Neale B	UKBB	European	2017	0.0001999	7.611e-05	0.008619	+	337199	326	336873	1	risk diff	Neale-B_UKBB_EUR_2017
rs10800992	rs10800992	chr1:190900576	chr1:190931446	C	T	Fibroblastic disorders	EFO_0009432	Neale B	UKBB	European	2017	0.0003575	0.0001813	0.04866	+	337199	1862	335337	1	risk diff	Neale-B_UKBB_EUR_2017
rs10800992	rs10800992	chr1:190900576	chr1:190931446	C	T	Fitting and adjustment of other devices	EFO_0009786	Neale B	UKBB	European	2017	0.0005857	0.0001911	0.002179	+	337199	2070	335129	1	risk diff	Neale-B_UKBB_EUR_2017
rs10800992	rs10800992	chr1:190900576	chr1:190931446	C	T	Forced expiratory volume in 1-second	EFO_0004314	Neale B	UKBB	European	2017	0.005011	0.00209	0.01647	+	307638	0	307638	1	IVNT	Neale-B_UKBB_EUR_2017
rs10800992	rs10800992	chr1:190900576	chr1:190931446	C	T	Forced expiratory volume in 1-second, best measure	EFO_0004314	Neale B	UKBB	European	2017	0.00654	0.002298	0.004433	+	255492	0	255492	1	IVNT	Neale-B_UKBB_EUR_2017
rs10800992	rs10800992	chr1:190900576	chr1:190931446	C	T	Forced expiratory volume in 1-second, predicted percentage	EFO_0004314	Neale B	UKBB	European	2017	0.008926	0.004277	0.03689	+	110423	0	110423	1	IVNT	Neale-B_UKBB_EUR_2017
rs10800992	rs10800992	chr1:190900576	chr1:190931446	C	T	Forced vital capacity	EFO_0004312	Neale B	UKBB	European	2017	0.005944	0.001981	0.002697	+	307638	0	307638	1	IVNT	Neale-B_UKBB_EUR_2017
rs10800992	rs10800992	chr1:190900576	chr1:190931446	C	T	Forced vital capacity, best measure	EFO_0004312	Neale B	UKBB	European	2017	0.006444	0.002176	0.003063	+	255492	0	255492	1	IVNT	Neale-B_UKBB_EUR_2017
rs10800992	rs10800992	chr1:190900576	chr1:190931446	C	T	Frequency of tenseness or restlessness in last 2 weeks	-	Neale B	UKBB	European	2017	-0.004012	0.001511	0.007912	-	325169	0	325169	1	-	Neale-B_UKBB_EUR_2017
rs10800992	rs10800992	chr1:190900576	chr1:190931446	C	T	Gastro-oesophageal reflux disease	EFO_0003948	Neale B	UKBB	European	2017	-0.0007466	0.000356	0.03596	-	337199	7282	329917	1	risk diff	Neale-B_UKBB_EUR_2017
rs10800992	rs10800992	chr1:190900576	chr1:190931446	C	T	General pain for 3+ months	EFO_0003843	Neale B	UKBB	European	2017	-0.01737	0.007341	0.01799	-	5052	4216	836	1	risk diff	Neale-B_UKBB_EUR_2017
rs10800992	rs10800992	chr1:190900576	chr1:190931446	C	T	Gonarthrosis	EFO_0004616	Neale B	UKBB	European	2017	-0.0008847	0.0003382	0.008905	-	337199	6560	330639	1	risk diff	Neale-B_UKBB_EUR_2017
rs10800992	rs10800992	chr1:190900576	chr1:190931446	C	T	Had other major operations	-	Neale B	UKBB	European	2017	-0.004577	0.001577	0.003706	-	179567	120566	59001	1	risk diff	Neale-B_UKBB_EUR_2017
rs10800992	rs10800992	chr1:190900576	chr1:190931446	C	T	Hand grip strength left	EFO_0006941	Neale B	UKBB	European	2017	0.003703	0.00176	0.03542	+	335821	0	335821	1	IVNT	Neale-B_UKBB_EUR_2017
rs10800992	rs10800992	chr1:190900576	chr1:190931446	C	T	Health satisfaction	-	Neale B	UKBB	European	2017	-0.007524	0.003704	0.04223	-	110964	0	110964	1	-	Neale-B_UKBB_EUR_2017
rs10800992	rs10800992	chr1:190900576	chr1:190931446	C	T	Hip circumference	EFO_0005093	Neale B	UKBB	European	2017	-0.007815	0.002417	0.001225	-	336601	0	336601	1	IVNT	Neale-B_UKBB_EUR_2017
rs10800992	rs10800992	chr1:190900576	chr1:190931446	C	T	Hypotension	EFO_1000645	Neale B	UKBB	European	2017	-0.000204	7.423e-05	0.005996	-	337199	310	336889	1	risk diff	Neale-B_UKBB_EUR_2017
rs10800992	rs10800992	chr1:190900576	chr1:190931446	C	T	Illness, injury, bereavement, stress in last 2 years: financial difficulties	-	Neale B	UKBB	European	2017	-0.001781	0.0007721	0.02108	-	335219	37284	297935	1	risk diff	Neale-B_UKBB_EUR_2017
rs10800992	rs10800992	chr1:190900576	chr1:190931446	C	T	Illness, injury, bereavement, stress in last 2 years: none	-	Neale B	UKBB	European	2017	0.002818	0.001217	0.02056	+	335219	189518	145701	1	risk diff	Neale-B_UKBB_EUR_2017
rs10800992	rs10800992	chr1:190900576	chr1:190931446	C	T	Illness, injury, bereavement, stress in last 2 years: serious illness, injury or assault to yourself	-	Neale B	UKBB	European	2017	-0.001561	0.0007087	0.0276	-	335219	30762	304457	1	risk diff	Neale-B_UKBB_EUR_2017
rs10800992	rs10800992	chr1:190900576	chr1:190931446	C	T	Illnesses of father: chronic bronchitis or emphysema	EFO_0006505;EFO_0000464	Neale B	UKBB	European	2017	-0.001961	0.000812	0.01572	-	294680	33805	260875	1	risk diff	Neale-B_UKBB_EUR_2017
rs10800992	rs10800992	chr1:190900576	chr1:190931446	C	T	Illnesses of father: parkinsons disease	EFO_0002508	Neale B	UKBB	European	2017	0.0008729	0.0004107	0.03355	+	292297	7541	284756	1	risk diff	Neale-B_UKBB_EUR_2017
rs10800992	rs10800992	chr1:190900576	chr1:190931446	C	T	Illnesses of mother: heart disease	EFO_0003777	Neale B	UKBB	European	2017	-0.00273	0.001006	0.00665	-	311606	62065	249541	1	risk diff	Neale-B_UKBB_EUR_2017
rs10800992	rs10800992	chr1:190900576	chr1:190931446	C	T	Illnesses of siblings: diabetes	EFO_0000400	Neale B	UKBB	European	2017	-0.001839	0.0007537	0.01466	-	261075	21747	239328	1	risk diff	Neale-B_UKBB_EUR_2017
rs10800992	rs10800992	chr1:190900576	chr1:190931446	C	T	Illnesses of siblings: none of the above, group 1	-	Neale B	UKBB	European	2017	0.002783	0.001305	0.03294	+	262734	178376	84358	1	risk diff	Neale-B_UKBB_EUR_2017
rs10800992	rs10800992	chr1:190900576	chr1:190931446	C	T	Intestinal malabsorption	EFO_0009554	Neale B	UKBB	European	2017	-0.0002573	0.0001053	0.01451	-	337199	624	336575	1	risk diff	Neale-B_UKBB_EUR_2017
rs10800992	rs10800992	chr1:190900576	chr1:190931446	C	T	Irritability	EFO_0009594	Neale B	UKBB	European	2017	-0.002223	0.001122	0.04753	-	322668	90282	232386	1	risk diff	Neale-B_UKBB_EUR_2017
rs10800992	rs10800992	chr1:190900576	chr1:190931446	C	T	Job involves mainly walking or standing	EFO_0005241	Neale B	UKBB	European	2017	0.009695	0.003608	0.007218	+	190606	0	190606	1	IVNT	Neale-B_UKBB_EUR_2017
rs10800992	rs10800992	chr1:190900576	chr1:190931446	C	T	Knee surgery or amputation below the knee	-	Neale B	UKBB	European	2017	-0.001082	0.0004826	0.02496	-	24008	67	23941	1	risk diff	Neale-B_UKBB_EUR_2017
rs10800992	rs10800992	chr1:190900576	chr1:190931446	C	T	Leg fat mass left	-	Neale B	UKBB	European	2017	-0.008054	0.001929	2.976e-05	-	331275	0	331275	1	IVNT	Neale-B_UKBB_EUR_2017
rs10800992	rs10800992	chr1:190900576	chr1:190931446	C	T	Leg fat mass right	-	Neale B	UKBB	European	2017	-0.008164	0.001951	2.868e-05	-	331293	0	331293	1	IVNT	Neale-B_UKBB_EUR_2017
rs10800992	rs10800992	chr1:190900576	chr1:190931446	C	T	Leg fat percentage left	-	Neale B	UKBB	European	2017	-0.005793	0.001526	0.0001472	-	331278	0	331278	1	IVNT	Neale-B_UKBB_EUR_2017
rs10800992	rs10800992	chr1:190900576	chr1:190931446	C	T	Leg fat percentage right	-	Neale B	UKBB	European	2017	-0.005562	0.001546	0.0003201	-	331296	0	331296	1	IVNT	Neale-B_UKBB_EUR_2017
rs10800992	rs10800992	chr1:190900576	chr1:190931446	C	T	Leg fat-free mass left	-	Neale B	UKBB	European	2017	-0.003436	0.001607	0.0325	-	331258	0	331258	1	IVNT	Neale-B_UKBB_EUR_2017
rs10800992	rs10800992	chr1:190900576	chr1:190931446	C	T	Leg fat-free mass right	-	Neale B	UKBB	European	2017	-0.003194	0.001607	0.04678	-	331285	0	331285	1	IVNT	Neale-B_UKBB_EUR_2017
rs10800992	rs10800992	chr1:190900576	chr1:190931446	C	T	Leg predicted mass left	-	Neale B	UKBB	European	2017	-0.003411	0.001596	0.0326	-	331253	0	331253	1	IVNT	Neale-B_UKBB_EUR_2017
rs10800992	rs10800992	chr1:190900576	chr1:190931446	C	T	Leg predicted mass right	-	Neale B	UKBB	European	2017	-0.003289	0.001596	0.03935	-	331285	0	331285	1	IVNT	Neale-B_UKBB_EUR_2017
rs10800992	rs10800992	chr1:190900576	chr1:190931446	C	T	Long-standing illness, disability or infirmity	-	Neale B	UKBB	European	2017	-0.005099	0.001158	1.069e-05	-	329663	107123	222540	1	risk diff	Neale-B_UKBB_EUR_2017
rs10800992	rs10800992	chr1:190900576	chr1:190931446	C	T	Malignant neoplasm of rectum	EFO_1000657	Neale B	UKBB	European	2017	0.0002294	0.0001111	0.03892	+	337199	695	336504	1	risk diff	Neale-B_UKBB_EUR_2017
rs10800992	rs10800992	chr1:190900576	chr1:190931446	C	T	Maximum workload during fitness test	EFO_0008002	Neale B	UKBB	European	2017	0.01299	0.005538	0.01904	+	49623	0	49623	1	IVNT	Neale-B_UKBB_EUR_2017
rs10800992	rs10800992	chr1:190900576	chr1:190931446	C	T	Medication for pain relief, constipation, heartburn: ibuprofen	EFO_0007056	Neale B	UKBB	European	2017	-0.002485	0.0008721	0.004386	-	333581	49411	284170	1	risk diff	Neale-B_UKBB_EUR_2017
rs10800992	rs10800992	chr1:190900576	chr1:190931446	C	T	Medication for pain relief, constipation, heartburn: laxatives	EFO_0007056	Neale B	UKBB	European	2017	-0.0009616	0.0004094	0.01884	-	333582	9565	324017	1	risk diff	Neale-B_UKBB_EUR_2017
rs10800992	rs10800992	chr1:190900576	chr1:190931446	C	T	Medication for pain relief, constipation, heartburn: none of the above	EFO_0007056	Neale B	UKBB	European	2017	0.005209	0.001222	2.026e-05	+	333581	184936	148645	1	risk diff	Neale-B_UKBB_EUR_2017
rs10800992	rs10800992	chr1:190900576	chr1:190931446	C	T	Medication for pain relief, constipation, heartburn: omeprazole	EFO_0007056	Neale B	UKBB	European	2017	-0.002101	0.0005851	0.00033	-	333581	20058	313523	1	risk diff	Neale-B_UKBB_EUR_2017
rs10800992	rs10800992	chr1:190900576	chr1:190931446	C	T	Medication for pain relief, constipation, heartburn: paracetamol	EFO_0007056	Neale B	UKBB	European	2017	-0.002457	0.001011	0.01506	-	333581	72882	260699	1	risk diff	Neale-B_UKBB_EUR_2017
rs10800992	rs10800992	chr1:190900576	chr1:190931446	C	T	Miserableness	-	Neale B	UKBB	European	2017	0.002449	0.00121	0.04298	+	331856	141755	190101	1	risk diff	Neale-B_UKBB_EUR_2017
rs10800992	rs10800992	chr1:190900576	chr1:190931446	C	T	Mouth or teeth dental problems: bleeding gums	-	Neale B	UKBB	European	2017	-0.002067	0.0008215	0.01187	-	336138	43469	292669	1	risk diff	Neale-B_UKBB_EUR_2017
rs10800992	rs10800992	chr1:190900576	chr1:190931446	C	T	Mouth or teeth dental problems: dentures	-	Neale B	UKBB	European	2017	-0.001903	0.0009176	0.03804	-	336138	56894	279244	1	risk diff	Neale-B_UKBB_EUR_2017
rs10800992	rs10800992	chr1:190900576	chr1:190931446	C	T	Mouth or teeth dental problems: none of the above	-	Neale B	UKBB	European	2017	0.003231	0.001196	0.006926	+	336138	204310	131828	1	risk diff	Neale-B_UKBB_EUR_2017
rs10800992	rs10800992	chr1:190900576	chr1:190931446	C	T	No blood clot, bronchitis, emphysema, asthma, rhinitis, eczema or allergy diagnosed by doctor	-	Neale B	UKBB	European	2017	0.002998	0.001143	0.008743	+	336782	228530	108252	1	risk diff	Neale-B_UKBB_EUR_2017
rs10800992	rs10800992	chr1:190900576	chr1:190931446	C	T	No treatment with medication for cholesterol, blood pressure, diabetes, or take exogenous hormones	EFO_0007056	Neale B	UKBB	European	2017	0.003113	0.001551	0.04474	+	180203	124239	55964	1	risk diff	Neale-B_UKBB_EUR_2017
rs10800992	rs10800992	chr1:190900576	chr1:190931446	C	T	Noisy workplace	EFO_0005241	Neale B	UKBB	European	2017	-0.009099	0.004266	0.03291	-	110439	0	110439	1	-	Neale-B_UKBB_EUR_2017
rs10800992	rs10800992	chr1:190900576	chr1:190931446	C	T	Number of days or week of moderate physical activity 10+ minutes	EFO_0008002	Neale B	UKBB	European	2017	0.01424	0.005846	0.01487	+	321309	0	321309	1	-	Neale-B_UKBB_EUR_2017
rs10800992	rs10800992	chr1:190900576	chr1:190931446	C	T	Number of days or week walked 10+ minutes	EFO_0008002	Neale B	UKBB	European	2017	0.01314	0.004765	0.005828	+	331654	0	331654	1	-	Neale-B_UKBB_EUR_2017
rs10800992	rs10800992	chr1:190900576	chr1:190931446	C	T	Number of live births	EFO_0009439	Neale B	UKBB	European	2017	0.009718	0.003858	0.01178	+	180952	0	180952	1	-	Neale-B_UKBB_EUR_2017
rs10800992	rs10800992	chr1:190900576	chr1:190931446	C	T	Number of self-reported non-cancer illnesses	EFO_0009801	Neale B	UKBB	European	2017	-0.007545	0.002016	0.0001825	-	337159	0	337159	1	-	Neale-B_UKBB_EUR_2017
rs10800992	rs10800992	chr1:190900576	chr1:190931446	C	T	Number of treatments or medications taken	EFO_0007056	Neale B	UKBB	European	2017	-0.008383	0.001958	1.85e-05	-	337159	0	337159	1	-	Neale-B_UKBB_EUR_2017
rs10800992	rs10800992	chr1:190900576	chr1:190931446	C	T	Number of trend entries	EFO_0008002	Neale B	UKBB	European	2017	0.01852	0.006026	0.002121	+	49623	0	49623	1	IVNT	Neale-B_UKBB_EUR_2017
rs10800992	rs10800992	chr1:190900576	chr1:190931446	C	T	Oedema	EFO_0009373	Neale B	UKBB	European	2017	-0.0001198	4.696e-05	0.01073	-	337199	124	337075	1	risk diff	Neale-B_UKBB_EUR_2017
rs10800992	rs10800992	chr1:190900576	chr1:190931446	C	T	Osteomyelitis	EFO_1001164	Neale B	UKBB	European	2017	-0.0001137	5.317e-05	0.03256	-	337199	159	337040	1	risk diff	Neale-B_UKBB_EUR_2017
rs10800992	rs10800992	chr1:190900576	chr1:190931446	C	T	Other benign neoplasms of skin	EFO_0004198	Neale B	UKBB	European	2017	0.0004726	0.0002048	0.02101	+	337199	2375	334824	1	risk diff	Neale-B_UKBB_EUR_2017
rs10800992	rs10800992	chr1:190900576	chr1:190931446	C	T	Other deforming dorsopathies	EFO_0002461	Neale B	UKBB	European	2017	-0.0001695	7.762e-05	0.02894	-	337199	339	336860	1	risk diff	Neale-B_UKBB_EUR_2017
rs10800992	rs10800992	chr1:190900576	chr1:190931446	C	T	Other inflammatory spondylopathies	EFO_0004260	Neale B	UKBB	European	2017	-0.0001245	5.466e-05	0.02278	-	337199	168	337031	1	risk diff	Neale-B_UKBB_EUR_2017
rs10800992	rs10800992	chr1:190900576	chr1:190931446	C	T	Other noninflammatory disorders of vulva and perineum	-	Neale B	UKBB	European	2017	-0.0002341	0.0001157	0.0431	-	337199	756	336443	1	risk diff	Neale-B_UKBB_EUR_2017
rs10800992	rs10800992	chr1:190900576	chr1:190931446	C	T	Other skin changes	-	Neale B	UKBB	European	2017	-8.236e-05	4.111e-05	0.04511	-	337199	95	337104	1	risk diff	Neale-B_UKBB_EUR_2017
rs10800992	rs10800992	chr1:190900576	chr1:190931446	C	T	Overall health rating	-	Neale B	UKBB	European	2017	-0.007892	0.001773	8.501e-06	-	336020	0	336020	1	-	Neale-B_UKBB_EUR_2017
rs10800992	rs10800992	chr1:190900576	chr1:190931446	C	T	Pack years adult smoking as proportion of life span exposed to smoking	EFO_0004318	Neale B	UKBB	European	2017	-0.009966	0.004406	0.02371	-	101726	0	101726	1	IVNT	Neale-B_UKBB_EUR_2017
rs10800992	rs10800992	chr1:190900576	chr1:190931446	C	T	Pack years of smoking preview only	EFO_0004318;EFO_0006526	Neale B	UKBB	European	2017	-0.01003	0.004392	0.0224	-	101726	0	101726	1	IVNT	Neale-B_UKBB_EUR_2017
rs10800992	rs10800992	chr1:190900576	chr1:190931446	C	T	Pain type experienced in last month: back pain	EFO_0003843	Neale B	UKBB	European	2017	-0.002784	0.001066	0.008996	-	336650	85221	251429	1	risk diff	Neale-B_UKBB_EUR_2017
rs10800992	rs10800992	chr1:190900576	chr1:190931446	C	T	Pain type experienced in last month: headache	EFO_0003843	Neale B	UKBB	European	2017	-0.001925	0.0009741	0.04816	-	336650	66967	269683	1	risk diff	Neale-B_UKBB_EUR_2017
rs10800992	rs10800992	chr1:190900576	chr1:190931446	C	T	Pain type experienced in last month: hip pain	EFO_0003843	Neale B	UKBB	European	2017	-0.001649	0.0007718	0.03264	-	336650	37714	298936	1	risk diff	Neale-B_UKBB_EUR_2017
rs10800992	rs10800992	chr1:190900576	chr1:190931446	C	T	Pain type experienced in last month: neck or shoulder pain	EFO_0003843	Neale B	UKBB	European	2017	-0.002515	0.001026	0.01426	-	336650	76404	260246	1	risk diff	Neale-B_UKBB_EUR_2017
rs10800992	rs10800992	chr1:190900576	chr1:190931446	C	T	Pain type experienced in last month: none of the above	EFO_0003843	Neale B	UKBB	European	2017	0.005237	0.001203	1.333e-05	+	336650	136199	200451	1	risk diff	Neale-B_UKBB_EUR_2017
rs10800992	rs10800992	chr1:190900576	chr1:190931446	C	T	Personal history of malignant neoplasm	EFO_0000616	Neale B	UKBB	European	2017	0.0001107	5.384e-05	0.03977	+	337199	163	337036	1	risk diff	Neale-B_UKBB_EUR_2017
rs10800992	rs10800992	chr1:190900576	chr1:190931446	C	T	Pregnancy examination and test	-	Neale B	UKBB	European	2017	-7.207e-05	3.321e-05	0.02999	-	337199	62	337137	1	risk diff	Neale-B_UKBB_EUR_2017
rs10800992	rs10800992	chr1:190900576	chr1:190931446	C	T	Premature rupture of membranes	EFO_0006917	Neale B	UKBB	European	2017	-0.0002286	0.0001002	0.02248	-	337199	566	336633	1	risk diff	Neale-B_UKBB_EUR_2017
rs10800992	rs10800992	chr1:190900576	chr1:190931446	C	T	Prolonged pregnancy	EFO_0009681	Neale B	UKBB	European	2017	-0.0001958	8.479e-05	0.02092	-	337199	405	336794	1	risk diff	Neale-B_UKBB_EUR_2017
rs10800992	rs10800992	chr1:190900576	chr1:190931446	C	T	Pulse rate	EFO_0004326	Neale B	UKBB	European	2017	-0.005915	0.002515	0.01869	-	317756	0	317756	1	IVNT	Neale-B_UKBB_EUR_2017
rs10800992	rs10800992	chr1:190900576	chr1:190931446	C	T	Pulse wave arterial stiffness index	EFO_0004517	Neale B	UKBB	European	2017	-0.009893	0.00418	0.01795	-	109813	0	109813	1	IVNT	Neale-B_UKBB_EUR_2017
rs10800992	rs10800992	chr1:190900576	chr1:190931446	C	T	Pulse wave peak to peak time	EFO_0009804	Neale B	UKBB	European	2017	0.009708	0.004258	0.0226	+	110099	0	110099	1	IVNT	Neale-B_UKBB_EUR_2017
rs10800992	rs10800992	chr1:190900576	chr1:190931446	C	T	Seen a psychiatrist for nerves, anxiety, tension or depression	EFO_0009821	Neale B	UKBB	European	2017	-0.002288	0.000777	0.003237	-	335888	38008	297880	1	risk diff	Neale-B_UKBB_EUR_2017
rs10800992	rs10800992	chr1:190900576	chr1:190931446	C	T	Seen doctor for nerves, anxiety, tension or depression	EFO_0009820	Neale B	UKBB	European	2017	-0.00468	0.001152	4.844e-05	-	335108	115328	219780	1	risk diff	Neale-B_UKBB_EUR_2017
rs10800992	rs10800992	chr1:190900576	chr1:190931446	C	T	Self-reported asthma	EFO_0000270	Neale B	UKBB	European	2017	-0.00187	0.0007835	0.01701	-	337159	39049	298110	1	risk diff	Neale-B_UKBB_EUR_2017
rs10800992	rs10800992	chr1:190900576	chr1:190931446	C	T	Self-reported cervical intra-epithelial neoplasia or precancerous cells cervix	EFO_1000165	Neale B	UKBB	European	2017	-0.0001568	6.692e-05	0.01913	-	337159	252	336907	1	risk diff	Neale-B_UKBB_EUR_2017
rs10800992	rs10800992	chr1:190900576	chr1:190931446	C	T	Self-reported cystitis	EFO_1000025	Neale B	UKBB	European	2017	-0.0001606	6.965e-05	0.02109	-	337159	273	336886	1	risk diff	Neale-B_UKBB_EUR_2017
rs10800992	rs10800992	chr1:190900576	chr1:190931446	C	T	Self-reported depression	EFO_0003761	Neale B	UKBB	European	2017	-0.0013	0.0005666	0.02176	-	337159	19195	317964	1	risk diff	Neale-B_UKBB_EUR_2017
rs10800992	rs10800992	chr1:190900576	chr1:190931446	C	T	Self-reported dry eyes	EFO_1000906	Neale B	UKBB	European	2017	-0.0002707	9.089e-05	0.0029	-	337159	465	336694	1	risk diff	Neale-B_UKBB_EUR_2017
rs10800992	rs10800992	chr1:190900576	chr1:190931446	C	T	Self-reported eye trauma	EFO_0009888	Neale B	UKBB	European	2017	-0.0002436	9.405e-05	0.009595	-	337159	498	336661	1	risk diff	Neale-B_UKBB_EUR_2017
rs10800992	rs10800992	chr1:190900576	chr1:190931446	C	T	Self-reported fracture foot	EFO_0009618	Neale B	UKBB	European	2017	-0.000137	6.126e-05	0.02529	-	337159	211	336948	1	risk diff	Neale-B_UKBB_EUR_2017
rs10800992	rs10800992	chr1:190900576	chr1:190931446	C	T	Self-reported fracture lower leg or ankle	EFO_0009512	Neale B	UKBB	European	2017	-0.0003062	0.000154	0.04678	-	337159	1339	335820	1	risk diff	Neale-B_UKBB_EUR_2017
rs10800992	rs10800992	chr1:190900576	chr1:190931446	C	T	Self-reported gastro-oesophageal reflux or gastric reflux	EFO_0003948	Neale B	UKBB	European	2017	-0.001708	0.0004938	0.000541	-	337159	14316	322843	1	risk diff	Neale-B_UKBB_EUR_2017
rs10800992	rs10800992	chr1:190900576	chr1:190931446	C	T	Self-reported gastrointestinal bleeding	-	Neale B	UKBB	European	2017	-9.686e-05	4.734e-05	0.04077	-	337159	126	337033	1	risk diff	Neale-B_UKBB_EUR_2017
rs10800992	rs10800992	chr1:190900576	chr1:190931446	C	T	Self-reported interstitial lung disease	EFO_0004244	Neale B	UKBB	European	2017	-9.596e-05	4.363e-05	0.02784	-	337159	107	337052	1	risk diff	Neale-B_UKBB_EUR_2017
rs10800992	rs10800992	chr1:190900576	chr1:190931446	C	T	Self-reported malabsorption or coeliac disease	EFO_0001060	Neale B	UKBB	European	2017	-0.000394	0.0001604	0.01401	-	337159	1452	335707	1	risk diff	Neale-B_UKBB_EUR_2017
rs10800992	rs10800992	chr1:190900576	chr1:190931446	C	T	Self-reported migraine	EFO_0005296	Neale B	UKBB	European	2017	0.0008818	0.0004142	0.03323	+	337159	10007	327152	1	risk diff	Neale-B_UKBB_EUR_2017
rs10800992	rs10800992	chr1:190900576	chr1:190931446	C	T	Self-reported myocarditis	-	Neale B	UKBB	European	2017	7.436e-05	3.453e-05	0.03126	+	337159	67	337092	1	risk diff	Neale-B_UKBB_EUR_2017
rs10800992	rs10800992	chr1:190900576	chr1:190931446	C	T	Self-reported parkinsons disease	EFO_0002508	Neale B	UKBB	European	2017	-0.0002293	0.0001036	0.02682	-	337159	604	336555	1	risk diff	Neale-B_UKBB_EUR_2017
rs10800992	rs10800992	chr1:190900576	chr1:190931446	C	T	Self-reported peripheral nerve injury	EFO_0009510	Neale B	UKBB	European	2017	-0.0001529	5.979e-05	0.01055	-	337159	201	336958	1	risk diff	Neale-B_UKBB_EUR_2017
rs10800992	rs10800992	chr1:190900576	chr1:190931446	C	T	Self-reported post-natal depression	EFO_0007453	Neale B	UKBB	European	2017	-0.0001345	6.836e-05	0.04915	-	337159	263	336896	1	risk diff	Neale-B_UKBB_EUR_2017
rs10800992	rs10800992	chr1:190900576	chr1:190931446	C	T	Self-reported rectal cancer	EFO_1000657	Neale B	UKBB	European	2017	0.0001471	6.707e-05	0.02833	+	337159	253	336906	1	risk diff	Neale-B_UKBB_EUR_2017
rs10800992	rs10800992	chr1:190900576	chr1:190931446	C	T	Self-reported renal failure not requiring dialysis	EFO_0003884	Neale B	UKBB	European	2017	0.0001606	6.838e-05	0.01887	+	337159	263	336896	1	risk diff	Neale-B_UKBB_EUR_2017
rs10800992	rs10800992	chr1:190900576	chr1:190931446	C	T	Self-reported stroke	EFO_0000712	Neale B	UKBB	European	2017	-0.0006047	0.0002808	0.03126	-	337159	4496	332663	1	risk diff	Neale-B_UKBB_EUR_2017
rs10800992	rs10800992	chr1:190900576	chr1:190931446	C	T	Self-reported varicose veins	-	Neale B	UKBB	European	2017	-0.0003163	0.0001466	0.03102	-	337159	1213	335946	1	risk diff	Neale-B_UKBB_EUR_2017
rs10800992	rs10800992	chr1:190900576	chr1:190931446	C	T	Self-reported vocal cord polyp	EFO_0009478	Neale B	UKBB	European	2017	-0.0001091	4.937e-05	0.02715	-	337159	137	337022	1	risk diff	Neale-B_UKBB_EUR_2017
rs10800992	rs10800992	chr1:190900576	chr1:190931446	C	T	Sleep duration	EFO_0005271	Neale B	UKBB	European	2017	0.004965	0.001886	0.008464	+	335410	0	335410	1	-	Neale-B_UKBB_EUR_2017
rs10800992	rs10800992	chr1:190900576	chr1:190931446	C	T	Sleeplessness or insomnia	EFO_0004698	Neale B	UKBB	European	2017	-0.00552	0.00175	0.001608	-	336965	0	336965	1	-	Neale-B_UKBB_EUR_2017
rs10800992	rs10800992	chr1:190900576	chr1:190931446	C	T	Smoking status: previous	EFO_0006527	Neale B	UKBB	European	2017	0.002484	0.001169	0.03361	+	336024	118419	217605	1	risk diff	Neale-B_UKBB_EUR_2017
rs10800992	rs10800992	chr1:190900576	chr1:190931446	C	T	Started insulin within one year diagnosis of diabetes	EFO_0000400	Neale B	UKBB	European	2017	0.008288	0.003746	0.02696	+	15397	1872	13525	1	risk diff	Neale-B_UKBB_EUR_2017
rs10800992	rs10800992	chr1:190900576	chr1:190931446	C	T	Suppurative and unspecified otitis media	EFO_0007503	Neale B	UKBB	European	2017	-0.0001811	7.887e-05	0.02166	-	337199	350	336849	1	risk diff	Neale-B_UKBB_EUR_2017
rs10800992	rs10800992	chr1:190900576	chr1:190931446	C	T	Taking other prescription medications	EFO_0007056	Neale B	UKBB	European	2017	-0.005128	0.001223	2.747e-05	-	336330	158113	178217	1	risk diff	Neale-B_UKBB_EUR_2017
rs10800992	rs10800992	chr1:190900576	chr1:190931446	C	T	Tense or highly strung	EFO_0009596	Neale B	UKBB	European	2017	-0.002083	0.0009349	0.0259	-	327232	56012	271220	1	risk diff	Neale-B_UKBB_EUR_2017
rs10800992	rs10800992	chr1:190900576	chr1:190931446	C	T	Transport type for commuting to job workplace: cycle	EFO_0005241	Neale B	UKBB	European	2017	0.002346	0.0008914	0.008498	+	177550	13527	164023	1	risk diff	Neale-B_UKBB_EUR_2017
rs10800992	rs10800992	chr1:190900576	chr1:190931446	C	T	Treatment with aciclovir	EFO_0007056	Neale B	UKBB	European	2017	-0.0001654	6.838e-05	0.01555	-	337159	263	336896	1	risk diff	Neale-B_UKBB_EUR_2017
rs10800992	rs10800992	chr1:190900576	chr1:190931446	C	T	Treatment with adalate 10mg capsule	EFO_0007056	Neale B	UKBB	European	2017	-0.0001436	6.746e-05	0.03333	-	337159	256	336903	1	risk diff	Neale-B_UKBB_EUR_2017
rs10800992	rs10800992	chr1:190900576	chr1:190931446	C	T	Treatment with alphagan 0.2% eye drops	EFO_0007056	Neale B	UKBB	European	2017	7.175e-05	3.529e-05	0.04205	+	337159	70	337089	1	risk diff	Neale-B_UKBB_EUR_2017
rs10800992	rs10800992	chr1:190900576	chr1:190931446	C	T	Treatment with anusol cream	EFO_0007056	Neale B	UKBB	European	2017	8.447e-05	3.773e-05	0.02515	+	337159	80	337079	1	risk diff	Neale-B_UKBB_EUR_2017
rs10800992	rs10800992	chr1:190900576	chr1:190931446	C	T	Treatment with beclomist 50micrograms nasal spray	EFO_0007056	Neale B	UKBB	European	2017	-9.734e-05	4.464e-05	0.0292	-	337159	112	337047	1	risk diff	Neale-B_UKBB_EUR_2017
rs10800992	rs10800992	chr1:190900576	chr1:190931446	C	T	Treatment with beconase 50micrograms nasal spray	EFO_0007056	Neale B	UKBB	European	2017	-0.0004622	0.0002005	0.02115	-	337159	2274	334885	1	risk diff	Neale-B_UKBB_EUR_2017
rs10800992	rs10800992	chr1:190900576	chr1:190931446	C	T	Treatment with budesonide+formoterol	EFO_0007056	Neale B	UKBB	European	2017	-0.0001848	6.506e-05	0.004511	-	337159	238	336921	1	risk diff	Neale-B_UKBB_EUR_2017
rs10800992	rs10800992	chr1:190900576	chr1:190931446	C	T	Treatment with calcium+ergocalciferol tablet	EFO_0007056	Neale B	UKBB	European	2017	-0.0001381	5.182e-05	0.00772	-	337159	151	337008	1	risk diff	Neale-B_UKBB_EUR_2017
rs10800992	rs10800992	chr1:190900576	chr1:190931446	C	T	Treatment with captopril	EFO_0007056	Neale B	UKBB	European	2017	0.0001021	5.183e-05	0.04886	+	337159	151	337008	1	risk diff	Neale-B_UKBB_EUR_2017
rs10800992	rs10800992	chr1:190900576	chr1:190931446	C	T	Treatment with codeine phosphate+kaolin 10mg or 3g/10ml mixture	EFO_0007056	Neale B	UKBB	European	2017	0.0001056	4.62e-05	0.0223	+	337159	120	337039	1	risk diff	Neale-B_UKBB_EUR_2017
rs10800992	rs10800992	chr1:190900576	chr1:190931446	C	T	Treatment with creon e or c granules in capsule	EFO_0007056	Neale B	UKBB	European	2017	0.0001254	5.798e-05	0.03052	+	337159	189	336970	1	risk diff	Neale-B_UKBB_EUR_2017
rs10800992	rs10800992	chr1:190900576	chr1:190931446	C	T	Treatment with cymalon cranberry 1.5g or 5ml liquid	EFO_0007056	Neale B	UKBB	European	2017	0.0001106	4.62e-05	0.01664	+	337159	120	337039	1	risk diff	Neale-B_UKBB_EUR_2017
rs10800992	rs10800992	chr1:190900576	chr1:190931446	C	T	Treatment with diclofenac	EFO_0007056	Neale B	UKBB	European	2017	-0.0006955	0.000352	0.04821	-	337159	7116	330043	1	risk diff	Neale-B_UKBB_EUR_2017
rs10800992	rs10800992	chr1:190900576	chr1:190931446	C	T	Treatment with diclomax sr 75mg m or r capsule	EFO_0007056	Neale B	UKBB	European	2017	-0.0001017	3.529e-05	0.00395	-	337159	70	337089	1	risk diff	Neale-B_UKBB_EUR_2017
rs10800992	rs10800992	chr1:190900576	chr1:190931446	C	T	Treatment with dixarit 25mcg tablet	EFO_0007056	Neale B	UKBB	European	2017	9.105e-05	4.001e-05	0.02287	+	337159	90	337069	1	risk diff	Neale-B_UKBB_EUR_2017
rs10800992	rs10800992	chr1:190900576	chr1:190931446	C	T	Treatment with docusate sodium	EFO_0007056	Neale B	UKBB	European	2017	-0.0001508	6.928e-05	0.0295	-	337159	270	336889	1	risk diff	Neale-B_UKBB_EUR_2017
rs10800992	rs10800992	chr1:190900576	chr1:190931446	C	T	Treatment with dovonex scalp solution	EFO_0007056	Neale B	UKBB	European	2017	-7.055e-05	3.529e-05	0.04559	-	337159	70	337089	1	risk diff	Neale-B_UKBB_EUR_2017
rs10800992	rs10800992	chr1:190900576	chr1:190931446	C	T	Treatment with exemestane	EFO_0007056	Neale B	UKBB	European	2017	0.0001279	5.043e-05	0.01119	+	337159	143	337016	1	risk diff	Neale-B_UKBB_EUR_2017
rs10800992	rs10800992	chr1:190900576	chr1:190931446	C	T	Treatment with femoston 1 or 10 tablet	EFO_0007056	Neale B	UKBB	European	2017	-0.0002481	9.634e-05	0.01001	-	337159	523	336636	1	risk diff	Neale-B_UKBB_EUR_2017
rs10800992	rs10800992	chr1:190900576	chr1:190931446	C	T	Treatment with hepacon b12 1mg or 1ml injection	EFO_0007056	Neale B	UKBB	European	2017	-0.0001117	4.972e-05	0.02466	-	337159	139	337020	1	risk diff	Neale-B_UKBB_EUR_2017
rs10800992	rs10800992	chr1:190900576	chr1:190931446	C	T	Treatment with hormone replacement therapy	EFO_0007056	Neale B	UKBB	European	2017	-0.001724	0.0008784	0.04961	-	180203	13365	166838	1	risk diff	Neale-B_UKBB_EUR_2017
rs10800992	rs10800992	chr1:190900576	chr1:190931446	C	T	Treatment with ibuprofen	EFO_0007056	Neale B	UKBB	European	2017	-0.001725	0.0008064	0.03244	-	337159	41952	295207	1	risk diff	Neale-B_UKBB_EUR_2017
rs10800992	rs10800992	chr1:190900576	chr1:190931446	C	T	Treatment with insulin product	EFO_0007056	Neale B	UKBB	European	2017	0.0005007	0.0002417	0.03834	+	337159	3319	333840	1	risk diff	Neale-B_UKBB_EUR_2017
rs10800992	rs10800992	chr1:190900576	chr1:190931446	C	T	Treatment with kliovance 1mg or 0.5mg tablet	EFO_0007056	Neale B	UKBB	European	2017	0.0002487	0.0001121	0.02653	+	337159	709	336450	1	risk diff	Neale-B_UKBB_EUR_2017
rs10800992	rs10800992	chr1:190900576	chr1:190931446	C	T	Treatment with lansoprazole	EFO_0007056	Neale B	UKBB	European	2017	-0.001216	0.000455	0.007552	-	337159	12071	325088	1	risk diff	Neale-B_UKBB_EUR_2017
rs10800992	rs10800992	chr1:190900576	chr1:190931446	C	T	Treatment with losartan	EFO_0007056	Neale B	UKBB	European	2017	-0.0005851	0.0002324	0.01183	-	337159	3064	334095	1	risk diff	Neale-B_UKBB_EUR_2017
rs10800992	rs10800992	chr1:190900576	chr1:190931446	C	T	Treatment with mebeverine	EFO_0007056	Neale B	UKBB	European	2017	-0.000386	0.0001733	0.02594	-	337159	1698	335461	1	risk diff	Neale-B_UKBB_EUR_2017
rs10800992	rs10800992	chr1:190900576	chr1:190931446	C	T	Treatment with movelat gel	EFO_0007056	Neale B	UKBB	European	2017	-8.755e-05	4.464e-05	0.04982	-	337159	112	337047	1	risk diff	Neale-B_UKBB_EUR_2017
rs10800992	rs10800992	chr1:190900576	chr1:190931446	C	T	Treatment with nitrofurantoin	EFO_0007056	Neale B	UKBB	European	2017	-0.0001204	5.963e-05	0.04357	-	337159	200	336959	1	risk diff	Neale-B_UKBB_EUR_2017
rs10800992	rs10800992	chr1:190900576	chr1:190931446	C	T	Treatment with oil of peppermint	EFO_0007056	Neale B	UKBB	European	2017	-8.722e-05	4.424e-05	0.04865	-	337159	110	337049	1	risk diff	Neale-B_UKBB_EUR_2017
rs10800992	rs10800992	chr1:190900576	chr1:190931446	C	T	Treatment with oilatum emollient bath additive	EFO_0007056	Neale B	UKBB	European	2017	7.265e-05	3.579e-05	0.04239	+	337159	72	337087	1	risk diff	Neale-B_UKBB_EUR_2017
rs10800992	rs10800992	chr1:190900576	chr1:190931446	C	T	Treatment with olmesartan	EFO_0007056	Neale B	UKBB	European	2017	-0.0001754	8.65e-05	0.04253	-	337159	421	336738	1	risk diff	Neale-B_UKBB_EUR_2017
rs10800992	rs10800992	chr1:190900576	chr1:190931446	C	T	Treatment with omeprazole	EFO_0007056	Neale B	UKBB	European	2017	-0.001683	0.0005738	0.003361	-	337159	19668	317491	1	risk diff	Neale-B_UKBB_EUR_2017
rs10800992	rs10800992	chr1:190900576	chr1:190931446	C	T	Treatment with oramorph 10mg or 5ml oral solution	EFO_0007056	Neale B	UKBB	European	2017	-8.458e-05	4.218e-05	0.04494	-	337159	100	337059	1	risk diff	Neale-B_UKBB_EUR_2017
rs10800992	rs10800992	chr1:190900576	chr1:190931446	C	T	Treatment with phyllocontin continus 225mg m or r tablet	EFO_0007056	Neale B	UKBB	European	2017	-0.0001064	4.753e-05	0.02516	-	337159	127	337032	1	risk diff	Neale-B_UKBB_EUR_2017
rs10800992	rs10800992	chr1:190900576	chr1:190931446	C	T	Treatment with procyclidine	EFO_0007056	Neale B	UKBB	European	2017	-0.0001114	4.846e-05	0.02145	-	337159	132	337027	1	risk diff	Neale-B_UKBB_EUR_2017
rs10800992	rs10800992	chr1:190900576	chr1:190931446	C	T	Treatment with protopic 0.03% ointment	EFO_0007056	Neale B	UKBB	European	2017	8.208e-05	3.427e-05	0.01661	+	337159	66	337093	1	risk diff	Neale-B_UKBB_EUR_2017
rs10800992	rs10800992	chr1:190900576	chr1:190931446	C	T	Treatment with respiratory mometasone	EFO_0007056	Neale B	UKBB	European	2017	-0.0001253	5.889e-05	0.03336	-	337159	195	336964	1	risk diff	Neale-B_UKBB_EUR_2017
rs10800992	rs10800992	chr1:190900576	chr1:190931446	C	T	Treatment with rhumalgan 25mg e or c tablet	EFO_0007056	Neale B	UKBB	European	2017	-7.537e-05	3.478e-05	0.03024	-	337159	68	337091	1	risk diff	Neale-B_UKBB_EUR_2017
rs10800992	rs10800992	chr1:190900576	chr1:190931446	C	T	Treatment with salmeterol	EFO_0007056	Neale B	UKBB	European	2017	-0.0003298	0.0001277	0.009818	-	337159	919	336240	1	risk diff	Neale-B_UKBB_EUR_2017
rs10800992	rs10800992	chr1:190900576	chr1:190931446	C	T	Treatment with sanomigran 500micrograms tablet	EFO_0007056	Neale B	UKBB	European	2017	6.686e-05	3.321e-05	0.04412	+	337159	62	337097	1	risk diff	Neale-B_UKBB_EUR_2017
rs10800992	rs10800992	chr1:190900576	chr1:190931446	C	T	Treatment with telfast 30 tablet	EFO_0007056	Neale B	UKBB	European	2017	-0.0001548	6.478e-05	0.01686	-	337159	236	336923	1	risk diff	Neale-B_UKBB_EUR_2017
rs10800992	rs10800992	chr1:190900576	chr1:190931446	C	T	Treatment with temazepam	EFO_0007056	Neale B	UKBB	European	2017	0.0002503	0.0001102	0.02313	+	337159	684	336475	1	risk diff	Neale-B_UKBB_EUR_2017
rs10800992	rs10800992	chr1:190900576	chr1:190931446	C	T	Treatment with terbinafine	EFO_0007056	Neale B	UKBB	European	2017	0.0002345	0.0001077	0.02943	+	337159	653	336506	1	risk diff	Neale-B_UKBB_EUR_2017
rs10800992	rs10800992	chr1:190900576	chr1:190931446	C	T	Treatment with tildiem 60mg m or r tablet	EFO_0007056	Neale B	UKBB	European	2017	-0.0002319	0.000107	0.03025	-	337159	645	336514	1	risk diff	Neale-B_UKBB_EUR_2017
rs10800992	rs10800992	chr1:190900576	chr1:190931446	C	T	Treatment with trifluoperazine	EFO_0007056	Neale B	UKBB	European	2017	-6.81e-05	3.401e-05	0.04521	-	337159	65	337094	1	risk diff	Neale-B_UKBB_EUR_2017
rs10800992	rs10800992	chr1:190900576	chr1:190931446	C	T	Treatment with ventolin 100micrograms inhaler	EFO_0007056	Neale B	UKBB	European	2017	-0.0009182	0.0004096	0.02499	-	337159	9712	327447	1	risk diff	Neale-B_UKBB_EUR_2017
rs10800992	rs10800992	chr1:190900576	chr1:190931446	C	T	Treatment with viagra 100mg tablet	EFO_0007056	Neale B	UKBB	European	2017	9.638e-05	4.502e-05	0.0323	+	337159	114	337045	1	risk diff	Neale-B_UKBB_EUR_2017
rs10800992	rs10800992	chr1:190900576	chr1:190931446	C	T	Treatment with viagra 50mg tablet	EFO_0007056	Neale B	UKBB	European	2017	-0.0001213	4.696e-05	0.009797	-	337159	124	337035	1	risk diff	Neale-B_UKBB_EUR_2017
rs10800992	rs10800992	chr1:190900576	chr1:190931446	C	T	Treatment with vitamin b compound tablet	EFO_0007056	Neale B	UKBB	European	2017	-0.0004081	0.0002056	0.04714	-	337159	2394	334765	1	risk diff	Neale-B_UKBB_EUR_2017
rs10800992	rs10800992	chr1:190900576	chr1:190931446	C	T	Trunk fat mass	EFO_0005409	Neale B	UKBB	European	2017	-0.01039	0.002457	2.355e-05	-	331093	0	331093	1	IVNT	Neale-B_UKBB_EUR_2017
rs10800992	rs10800992	chr1:190900576	chr1:190931446	C	T	Trunk fat percentage	-	Neale B	UKBB	European	2017	-0.00918	0.002243	4.275e-05	-	331113	0	331113	1	IVNT	Neale-B_UKBB_EUR_2017
rs10800992	rs10800992	chr1:190900576	chr1:190931446	C	T	Unspecified lump in breast	EFO_1000848	Neale B	UKBB	European	2017	-0.0004852	0.0001328	0.0002591	-	337199	997	336202	1	risk diff	Neale-B_UKBB_EUR_2017
rs10800992	rs10800992	chr1:190900576	chr1:190931446	C	T	Vascular or heart problems diagnosed by doctor: none of the above	-	Neale B	UKBB	European	2017	0.002525	0.001115	0.02356	+	336683	236530	100153	1	risk diff	Neale-B_UKBB_EUR_2017
rs10800992	rs10800992	chr1:190900576	chr1:190931446	C	T	Waist circumference	EFO_0004342	Neale B	UKBB	European	2017	-0.00902	0.002162	3.016e-05	-	336639	0	336639	1	IVNT	Neale-B_UKBB_EUR_2017
rs10800992	rs10800992	chr1:190900576	chr1:190931446	C	T	Wears glasses or contact lenses	-	Neale B	UKBB	European	2017	-0.001536	0.0007547	0.04182	-	336919	301012	35907	1	risk diff	Neale-B_UKBB_EUR_2017
rs10800992	rs10800992	chr1:190900576	chr1:190931446	C	T	Weight	EFO_0004338	Neale B	UKBB	European	2017	-0.00797	0.002133	0.0001866	-	336227	0	336227	1	IVNT	Neale-B_UKBB_EUR_2017
rs10800992	rs10800992	chr1:190900576	chr1:190931446	C	T	Wheeze or whistling in the chest in last year	EFO_0009715	Neale B	UKBB	European	2017	-0.002099	0.001	0.03587	-	331257	68531	262726	1	risk diff	Neale-B_UKBB_EUR_2017
rs10800992	rs10800992	chr1:190900576	chr1:190931446	C	T	Whole body fat mass	-	Neale B	UKBB	European	2017	-0.009742	0.002381	4.291e-05	-	330762	0	330762	1	IVNT	Neale-B_UKBB_EUR_2017
rs10800992	rs10800992	chr1:190900576	chr1:190931446	C	T	Whole body water mass	-	Neale B	UKBB	European	2017	-0.003135	0.001546	0.04257	-	331315	0	331315	1	IVNT	Neale-B_UKBB_EUR_2017
rs10800992	rs10800992	chr1:190900576	chr1:190931446	C	T	Schizophrenia	EFO_0000692	PGC	25056061	Mixed	2014	-0.0265	0.0107	0.01303	-	82315	35476	46839	49	log OR	PGC_Schizophrenia_Mixed_2014
rs10800992	rs10800992	chr1:190900576	chr1:190931446	C	T	Dihydroepiandrosterone sulphate	-	Prins B	28887542	East Asian	2017	-0.02	0.01	0.01724	-	9961	0	9961	1	umol/l	Prins-B_DHEAS_EUR_2017
rs10800992	rs10800992	chr1:190900576	chr1:190931446	C	T	Years of educational attainment in males	EFO_0004784	SSGAC	27225129	European	2016	0.008	0.004	0.02327	+	147474	0	147474	6	years	SSGAC_EduYears-M_EUR_2016
rs10800992	rs10800992	chr1:190900576	chr1:190931446	C	T	Years of educational attainment	EFO_0004784	SSGAC	27225129	European	2016	0.007	0.002	0.00868	+	328917	0	328917	64	years	SSGAC_EduYears_EUR_2016
rs10800992	rs10800992	chr1:190900576	chr1:190931446	C	T	IgG digalactosylation	EFO_0008424	Shen X	28878392	European	2017	NA	NA	0.002666	NA	1960	0	1960	1	IVNT	Shen-X_IgG-Digalactosylation_EUR_2017
rs10800992	rs10800992	chr1:190900576	chr1:190931446	C	T	IgG fucosylation	EFO_0008427	Shen X	28878392	European	2017	NA	NA	0.03468	NA	1960	0	1960	1	IVNT	Shen-X_IgG-Fucosylation_EUR_2017
rs10800992	rs10800992	chr1:190900576	chr1:190931446	C	T	IgG galactosylation	EFO_0008425	Shen X	28878392	European	2017	NA	NA	0.02242	NA	1960	0	1960	1	IVNT	Shen-X_IgG-Galactosylation_EUR_2017
rs10800992	rs10800992	chr1:190900576	chr1:190931446	C	T	IgG monosialylation	EFO_0008430	Shen X	28878392	European	2017	NA	NA	0.01149	NA	1960	0	1960	1	IVNT	Shen-X_IgG-Monosialylation_EUR_2017
rs10800992	rs10800992	chr1:190900576	chr1:190931446	C	T	IgG sialylation	EFO_0008428	Shen X	28878392	European	2017	NA	NA	0.01621	NA	1960	0	1960	1	IVNT	Shen-X_IgG-Sialylation_EUR_2017
rs7581704	rs7581704	chr2:42726886	chr2:42499746	C	G	Platelet count	EFO_0004586	Astle W	27863252	European	2016	0.008406	0.004229	0.04681	+	173480	0	173480	2	IVNT	Astle-W_Blood-Cell-Traits_EUR_2016
rs7581704	rs7581704	chr2:42726886	chr2:42499746	C	G	Alzheimers disease	EFO_0000249	IGAP	24162737	European	2013	-0.0376	0.0183	0.03938	-	54162	17008	37154	31	log OR	IGAP_Alzheimers_EUR_2013
rs7581704	rs7581704	chr2:42726886	chr2:42499746	C	G	Sciatica	EFO_1002005;EFO_0007941	Lemmela S	27764105	European	2016	0.2703	0.1027	0.0085	+	3962	291	3671	2	log OR	Lemmela-S_Sciatica_EUR_2016
rs7581704	rs7581704	chr2:42726886	chr2:42499746	C	G	Abnormal findings in specimens from male genital organs	-	Neale B	UKBB	European	2017	0.0001528	5e-05	0.00224	+	337199	106	337093	1	risk diff	Neale-B_UKBB_EUR_2017
rs7581704	rs7581704	chr2:42726886	chr2:42499746	C	G	Alcohol intake frequency	EFO_0004329	Neale B	UKBB	European	2017	0.0107	0.004112	0.009251	+	336965	0	336965	1	-	Neale-B_UKBB_EUR_2017
rs7581704	rs7581704	chr2:42726886	chr2:42499746	C	G	Alcohol usually taken with meals	EFO_0004329	Neale B	UKBB	European	2017	-0.004966	0.001789	0.005507	-	172454	116941	55513	1	risk diff	Neale-B_UKBB_EUR_2017
rs7581704	rs7581704	chr2:42726886	chr2:42499746	C	G	Arm fat mass left	-	Neale B	UKBB	European	2017	0.008255	0.002755	0.002729	+	331164	0	331164	1	IVNT	Neale-B_UKBB_EUR_2017
rs7581704	rs7581704	chr2:42726886	chr2:42499746	C	G	Arm fat mass right	-	Neale B	UKBB	European	2017	0.008209	0.002754	0.002877	+	331226	0	331226	1	IVNT	Neale-B_UKBB_EUR_2017
rs7581704	rs7581704	chr2:42726886	chr2:42499746	C	G	Arm fat percentage left	-	Neale B	UKBB	European	2017	0.01007	0.002128	2.214e-06	+	331198	0	331198	1	IVNT	Neale-B_UKBB_EUR_2017
rs7581704	rs7581704	chr2:42726886	chr2:42499746	C	G	Arm fat percentage right	-	Neale B	UKBB	European	2017	0.009187	0.002137	1.724e-05	+	331249	0	331249	1	IVNT	Neale-B_UKBB_EUR_2017
rs7581704	rs7581704	chr2:42726886	chr2:42499746	C	G	Arm fat-free mass left	-	Neale B	UKBB	European	2017	-0.004056	0.001787	0.02324	-	331159	0	331159	1	IVNT	Neale-B_UKBB_EUR_2017
rs7581704	rs7581704	chr2:42726886	chr2:42499746	C	G	Arm fat-free mass right	-	Neale B	UKBB	European	2017	-0.004109	0.001751	0.01896	-	331221	0	331221	1	IVNT	Neale-B_UKBB_EUR_2017
rs7581704	rs7581704	chr2:42726886	chr2:42499746	C	G	Arm predicted mass left	-	Neale B	UKBB	European	2017	-0.004324	0.00178	0.01516	-	331146	0	331146	1	IVNT	Neale-B_UKBB_EUR_2017
rs7581704	rs7581704	chr2:42726886	chr2:42499746	C	G	Arm predicted mass right	-	Neale B	UKBB	European	2017	-0.003751	0.001745	0.03161	-	331216	0	331216	1	IVNT	Neale-B_UKBB_EUR_2017
rs7581704	rs7581704	chr2:42726886	chr2:42499746	C	G	Asthma	EFO_0000270	Neale B	UKBB	European	2017	0.0003442	0.0001704	0.04337	+	337199	1235	335964	1	risk diff	Neale-B_UKBB_EUR_2017
rs7581704	rs7581704	chr2:42726886	chr2:42499746	C	G	Average weekly spirits intake	EFO_0004329	Neale B	UKBB	European	2017	-0.007191	0.002947	0.01468	-	240658	0	240658	1	-	Neale-B_UKBB_EUR_2017
rs7581704	rs7581704	chr2:42726886	chr2:42499746	C	G	Benign lipomatous neoplasm	EFO_0002422	Neale B	UKBB	European	2017	-0.0006398	0.0002834	0.024	-	337199	3440	333759	1	risk diff	Neale-B_UKBB_EUR_2017
rs7581704	rs7581704	chr2:42726886	chr2:42499746	C	G	Birth weight	EFO_0004344	Neale B	UKBB	European	2017	0.00927	0.00366	0.01131	+	193063	0	193063	1	IVNT	Neale-B_UKBB_EUR_2017
rs7581704	rs7581704	chr2:42726886	chr2:42499746	C	G	Body fat percentage	EFO_0007800	Neale B	UKBB	European	2017	0.009333	0.002155	1.487e-05	+	331117	0	331117	1	IVNT	Neale-B_UKBB_EUR_2017
rs7581704	rs7581704	chr2:42726886	chr2:42499746	C	G	Body mass index	EFO_0004340	Neale B	UKBB	European	2017	0.007101	0.002781	0.01066	+	336107	0	336107	1	IVNT	Neale-B_UKBB_EUR_2017
rs7581704	rs7581704	chr2:42726886	chr2:42499746	C	G	Cancer diagnosed by doctor	EFO_0000311	Neale B	UKBB	European	2017	0.001961	0.0007609	0.009963	+	336272	26576	309696	1	risk diff	Neale-B_UKBB_EUR_2017
rs7581704	rs7581704	chr2:42726886	chr2:42499746	C	G	Cause of death: b-cell lymphoma, unspecified	EFO_0000574	Neale B	UKBB	European	2017	-0.002707	0.001236	0.0285	-	7637	33	7604	1	risk diff	Neale-B_UKBB_EUR_2017
rs7581704	rs7581704	chr2:42726886	chr2:42499746	C	G	Cause of death: cardia	EFO_1001252;EFO_0000178	Neale B	UKBB	European	2017	-0.002465	0.001009	0.01463	-	7637	22	7615	1	risk diff	Neale-B_UKBB_EUR_2017
rs7581704	rs7581704	chr2:42726886	chr2:42499746	C	G	Cause of death: cerebral infarction, unspecified	-	Neale B	UKBB	European	2017	0.002866	0.001254	0.02232	+	7637	34	7603	1	risk diff	Neale-B_UKBB_EUR_2017
rs7581704	rs7581704	chr2:42726886	chr2:42499746	C	G	Cause of death: dissection of aorta	-	Neale B	UKBB	European	2017	-0.002859	0.00136	0.03554	-	7637	40	7597	1	risk diff	Neale-B_UKBB_EUR_2017
rs7581704	rs7581704	chr2:42726886	chr2:42499746	C	G	Cause of death: without complications	-	Neale B	UKBB	European	2017	0.00106	0.0005278	0.04462	+	7637	6	7631	1	risk diff	Neale-B_UKBB_EUR_2017
rs7581704	rs7581704	chr2:42726886	chr2:42499746	C	G	Cervical disk disorders	EFO_0009537	Neale B	UKBB	European	2017	-0.0002213	0.000112	0.04812	-	337199	532	336667	1	risk diff	Neale-B_UKBB_EUR_2017
rs7581704	rs7581704	chr2:42726886	chr2:42499746	C	G	Chronic ischaemic heart disease	EFO_0001645	Neale B	UKBB	European	2017	-0.001006	0.000446	0.02413	-	337199	8755	328444	1	risk diff	Neale-B_UKBB_EUR_2017
rs7581704	rs7581704	chr2:42726886	chr2:42499746	C	G	Comparative body size at age 10	-	Neale B	UKBB	European	2017	0.005664	0.001924	0.003243	+	331693	0	331693	1	-	Neale-B_UKBB_EUR_2017
rs7581704	rs7581704	chr2:42726886	chr2:42499746	C	G	Conductive and sensorineural hearing loss	EFO_0004238	Neale B	UKBB	European	2017	-0.000167	6.295e-05	0.007985	-	337199	168	337031	1	risk diff	Neale-B_UKBB_EUR_2017
rs7581704	rs7581704	chr2:42726886	chr2:42499746	C	G	Diffuse non-hodgkins lymphoma	EFO_0005952	Neale B	UKBB	European	2017	-0.0001678	8.368e-05	0.04494	-	337199	297	336902	1	risk diff	Neale-B_UKBB_EUR_2017
rs7581704	rs7581704	chr2:42726886	chr2:42499746	C	G	Diseases of pulp and periapical tissues	EFO_0009540	Neale B	UKBB	European	2017	0.0004346	0.0001698	0.01049	+	337199	1227	335972	1	risk diff	Neale-B_UKBB_EUR_2017
rs7581704	rs7581704	chr2:42726886	chr2:42499746	C	G	Disorders of orbit	EFO_1001076	Neale B	UKBB	European	2017	-9.759e-05	4.833e-05	0.04345	-	337199	99	337100	1	risk diff	Neale-B_UKBB_EUR_2017
rs7581704	rs7581704	chr2:42726886	chr2:42499746	C	G	Dizziness and giddiness	-	Neale B	UKBB	European	2017	0.0003263	0.000154	0.03409	+	337199	1008	336191	1	risk diff	Neale-B_UKBB_EUR_2017
rs7581704	rs7581704	chr2:42726886	chr2:42499746	C	G	Doctor diagnosed lung cancer	EFO_0001071	Neale B	UKBB	European	2017	-0.0004939	0.0001963	0.01188	-	83529	100	83429	1	risk diff	Neale-B_UKBB_EUR_2017
rs7581704	rs7581704	chr2:42726886	chr2:42499746	C	G	Duration of walks	EFO_0008002	Neale B	UKBB	European	2017	-0.006782	0.003036	0.02551	-	288266	0	288266	1	IVNT	Neale-B_UKBB_EUR_2017
rs7581704	rs7581704	chr2:42726886	chr2:42499746	C	G	Emphysema	EFO_0000464	Neale B	UKBB	European	2017	-0.0001058	4.659e-05	0.0231	-	337199	92	337107	1	risk diff	Neale-B_UKBB_EUR_2017
rs7581704	rs7581704	chr2:42726886	chr2:42499746	C	G	Ever depressed for a whole week	EFO_0003761	Neale B	UKBB	European	2017	-0.005218	0.002444	0.03276	-	109229	58468	50761	1	risk diff	Neale-B_UKBB_EUR_2017
rs7581704	rs7581704	chr2:42726886	chr2:42499746	C	G	Ever had prostate specific antigen test	-	Neale B	UKBB	European	2017	-0.004951	0.00197	0.01195	-	147970	46523	101447	1	risk diff	Neale-B_UKBB_EUR_2017
rs7581704	rs7581704	chr2:42726886	chr2:42499746	C	G	Ever smoked	EFO_0006527	Neale B	UKBB	European	2017	-0.004096	0.001376	0.002912	-	336067	202585	133482	1	risk diff	Neale-B_UKBB_EUR_2017
rs7581704	rs7581704	chr2:42726886	chr2:42499746	C	G	Eye problems or disorders: macular degeneration	EFO_0009606	Neale B	UKBB	European	2017	-0.001573	0.0007459	0.03492	-	108817	2524	106293	1	risk diff	Neale-B_UKBB_EUR_2017
rs7581704	rs7581704	chr2:42726886	chr2:42499746	C	G	Facial pains for 3+ months	EFO_0009625	Neale B	UKBB	European	2017	-0.02917	0.01057	0.005817	-	6035	2858	3177	1	risk diff	Neale-B_UKBB_EUR_2017
rs7581704	rs7581704	chr2:42726886	chr2:42499746	C	G	Failure and rejection of transplanted organs and tissues	EFO_0005198	Neale B	UKBB	European	2017	0.0001523	4.953e-05	0.002112	+	337199	104	337095	1	risk diff	Neale-B_UKBB_EUR_2017
rs7581704	rs7581704	chr2:42726886	chr2:42499746	C	G	Fed-up feelings	EFO_0009588	Neale B	UKBB	European	2017	0.003844	0.001397	0.00593	+	330549	134124	196425	1	risk diff	Neale-B_UKBB_EUR_2017
rs7581704	rs7581704	chr2:42726886	chr2:42499746	C	G	Fibroblastic disorders	EFO_0009432	Neale B	UKBB	European	2017	-0.0006256	0.0002088	0.002735	-	337199	1862	335337	1	risk diff	Neale-B_UKBB_EUR_2017
rs7581704	rs7581704	chr2:42726886	chr2:42499746	C	G	Fissure and fistula of anal and rectal regions	-	Neale B	UKBB	European	2017	0.0004644	0.0001925	0.01584	+	337199	1578	335621	1	risk diff	Neale-B_UKBB_EUR_2017
rs7581704	rs7581704	chr2:42726886	chr2:42499746	C	G	Follicular cysts of skin and subcutaneous tissue	EFO_1001329	Neale B	UKBB	European	2017	0.0006999	0.0003414	0.04038	+	337199	5016	332183	1	risk diff	Neale-B_UKBB_EUR_2017
rs7581704	rs7581704	chr2:42726886	chr2:42499746	C	G	Forced expiratory volume in 1-second, best measure	EFO_0004314	Neale B	UKBB	European	2017	-0.005626	0.002645	0.03342	-	255492	0	255492	1	IVNT	Neale-B_UKBB_EUR_2017
rs7581704	rs7581704	chr2:42726886	chr2:42499746	C	G	Forced expiratory volume in 1-second, predicted percentage	EFO_0004314	Neale B	UKBB	European	2017	-0.01158	0.004933	0.01889	-	110423	0	110423	1	IVNT	Neale-B_UKBB_EUR_2017
rs7581704	rs7581704	chr2:42726886	chr2:42499746	C	G	Fracture of lower leg, including ankle	EFO_0009512	Neale B	UKBB	European	2017	-0.000681	0.0002656	0.01034	-	337199	3017	334182	1	risk diff	Neale-B_UKBB_EUR_2017
rs7581704	rs7581704	chr2:42726886	chr2:42499746	C	G	Frequency of strenuous sports in last 4 weeks	EFO_0008002	Neale B	UKBB	European	2017	-0.02545	0.009951	0.01054	-	34321	0	34321	1	-	Neale-B_UKBB_EUR_2017
rs7581704	rs7581704	chr2:42726886	chr2:42499746	C	G	Frequency of tiredness or lethargy in last 2 weeks	-	Neale B	UKBB	European	2017	0.006934	0.002353	0.003216	+	327528	0	327528	1	-	Neale-B_UKBB_EUR_2017
rs7581704	rs7581704	chr2:42726886	chr2:42499746	C	G	Haemorrhage in early pregnancy	EFO_1001754	Neale B	UKBB	European	2017	-0.0004475	0.0001231	0.0002761	-	337199	644	336555	1	risk diff	Neale-B_UKBB_EUR_2017
rs7581704	rs7581704	chr2:42726886	chr2:42499746	C	G	Hearing difficulty or problems	EFO_0004238	Neale B	UKBB	European	2017	0.002512	0.001257	0.04571	+	323978	84839	239139	1	risk diff	Neale-B_UKBB_EUR_2017
rs7581704	rs7581704	chr2:42726886	chr2:42499746	C	G	Heartburn	EFO_0008533	Neale B	UKBB	European	2017	0.000258	0.0001206	0.03247	+	337199	618	336581	1	risk diff	Neale-B_UKBB_EUR_2017
rs7581704	rs7581704	chr2:42726886	chr2:42499746	C	G	Height	EFO_0004339	Neale B	UKBB	European	2017	-0.005253	0.001998	0.008541	-	336474	0	336474	1	IVNT	Neale-B_UKBB_EUR_2017
rs7581704	rs7581704	chr2:42726886	chr2:42499746	C	G	Hydrocele and spermatocele	EFO_1001189	Neale B	UKBB	European	2017	-0.0002968	0.0001173	0.01137	-	337199	585	336614	1	risk diff	Neale-B_UKBB_EUR_2017
rs7581704	rs7581704	chr2:42726886	chr2:42499746	C	G	Illnesses of father: prostate cancer	EFO_0001663	Neale B	UKBB	European	2017	-0.001976	0.0007977	0.01323	-	292710	22534	270176	1	risk diff	Neale-B_UKBB_EUR_2017
rs7581704	rs7581704	chr2:42726886	chr2:42499746	C	G	Impedance of arm left	-	Neale B	UKBB	European	2017	0.00816	0.001985	3.941e-05	+	331292	0	331292	1	IVNT	Neale-B_UKBB_EUR_2017
rs7581704	rs7581704	chr2:42726886	chr2:42499746	C	G	Impedance of arm right	-	Neale B	UKBB	European	2017	0.00744	0.001977	0.0001672	+	331279	0	331279	1	IVNT	Neale-B_UKBB_EUR_2017
rs7581704	rs7581704	chr2:42726886	chr2:42499746	C	G	Impedance of whole body	-	Neale B	UKBB	European	2017	0.004943	0.002143	0.02109	+	331284	0	331284	1	IVNT	Neale-B_UKBB_EUR_2017
rs7581704	rs7581704	chr2:42726886	chr2:42499746	C	G	Infections of genito-urinary tract in pregnancy	EFO_0003103	Neale B	UKBB	European	2017	-9.644e-05	4.734e-05	0.04161	-	337199	95	337104	1	risk diff	Neale-B_UKBB_EUR_2017
rs7581704	rs7581704	chr2:42726886	chr2:42499746	C	G	Inguinal hernia	-	Neale B	UKBB	European	2017	-0.001342	0.0004443	0.002529	-	337199	8815	328384	1	risk diff	Neale-B_UKBB_EUR_2017
rs7581704	rs7581704	chr2:42726886	chr2:42499746	C	G	Injury of other and unspecified intrathoracic organs	EFO_0009887	Neale B	UKBB	European	2017	-0.0001281	5.705e-05	0.02476	-	337199	138	337061	1	risk diff	Neale-B_UKBB_EUR_2017
rs7581704	rs7581704	chr2:42726886	chr2:42499746	C	G	Leg fat mass left	-	Neale B	UKBB	European	2017	0.005986	0.002222	0.007054	+	331275	0	331275	1	IVNT	Neale-B_UKBB_EUR_2017
rs7581704	rs7581704	chr2:42726886	chr2:42499746	C	G	Leg fat mass right	-	Neale B	UKBB	European	2017	0.005925	0.002247	0.008371	+	331293	0	331293	1	IVNT	Neale-B_UKBB_EUR_2017
rs7581704	rs7581704	chr2:42726886	chr2:42499746	C	G	Leg fat percentage left	-	Neale B	UKBB	European	2017	0.00536	0.001758	0.002293	+	331278	0	331278	1	IVNT	Neale-B_UKBB_EUR_2017
rs7581704	rs7581704	chr2:42726886	chr2:42499746	C	G	Leg fat percentage right	-	Neale B	UKBB	European	2017	0.00564	0.00178	0.001532	+	331296	0	331296	1	IVNT	Neale-B_UKBB_EUR_2017
rs7581704	rs7581704	chr2:42726886	chr2:42499746	C	G	Malignant neoplasm of tonsil	EFO_1001214	Neale B	UKBB	European	2017	-0.0001148	4.783e-05	0.0164	-	337199	97	337102	1	risk diff	Neale-B_UKBB_EUR_2017
rs7581704	rs7581704	chr2:42726886	chr2:42499746	C	G	Manic episode	EFO_0007706;EFO_0000289;EFO_0007705;EFO_0007704	Neale B	UKBB	European	2017	8.646e-05	4.178e-05	0.03852	+	337199	74	337125	1	risk diff	Neale-B_UKBB_EUR_2017
rs7581704	rs7581704	chr2:42726886	chr2:42499746	C	G	Maximum heart rate during fitness test	EFO_0008002	Neale B	UKBB	European	2017	0.01485	0.007114	0.03688	+	49610	0	49610	1	IVNT	Neale-B_UKBB_EUR_2017
rs7581704	rs7581704	chr2:42726886	chr2:42499746	C	G	Medication for pain relief, constipation, heartburn: ibuprofen	EFO_0007056	Neale B	UKBB	European	2017	-0.002624	0.001004	0.008986	-	333581	49411	284170	1	risk diff	Neale-B_UKBB_EUR_2017
rs7581704	rs7581704	chr2:42726886	chr2:42499746	C	G	Menopausal and other perimenopausal disorders	EFO_0003922	Neale B	UKBB	European	2017	0.0008759	0.0003346	0.008845	+	337199	4875	332324	1	risk diff	Neale-B_UKBB_EUR_2017
rs7581704	rs7581704	chr2:42726886	chr2:42499746	C	G	Mental and behavioural disorders due to use of alcohol	EFO_0003829	Neale B	UKBB	European	2017	0.0002811	0.0001214	0.02055	+	337199	626	336573	1	risk diff	Neale-B_UKBB_EUR_2017
rs7581704	rs7581704	chr2:42726886	chr2:42499746	C	G	Mineral and other dietary supplements: calcium	EFO_0008111	Neale B	UKBB	European	2017	-0.002061	0.0006907	0.00285	-	336314	22047	314267	1	risk diff	Neale-B_UKBB_EUR_2017
rs7581704	rs7581704	chr2:42726886	chr2:42499746	C	G	Nervous feelings	-	Neale B	UKBB	European	2017	0.003144	0.001209	0.00931	+	328725	77767	250958	1	risk diff	Neale-B_UKBB_EUR_2017
rs7581704	rs7581704	chr2:42726886	chr2:42499746	C	G	Neuroticism score	EFO_0007660	Neale B	UKBB	European	2017	0.02177	0.01006	0.03058	+	274108	0	274108	1	-	Neale-B_UKBB_EUR_2017
rs7581704	rs7581704	chr2:42726886	chr2:42499746	C	G	Number of children fathered	-	Neale B	UKBB	European	2017	-0.007517	0.003389	0.02654	-	154888	0	154888	1	-	Neale-B_UKBB_EUR_2017
rs7581704	rs7581704	chr2:42726886	chr2:42499746	C	G	Number of pregnancy terminations	EFO_0002950	Neale B	UKBB	European	2017	-0.009434	0.004648	0.04241	-	55742	0	55742	1	-	Neale-B_UKBB_EUR_2017
rs7581704	rs7581704	chr2:42726886	chr2:42499746	C	G	Oesophagitis	EFO_0004232	Neale B	UKBB	European	2017	0.0006391	0.0002805	0.02269	+	337199	3369	333830	1	risk diff	Neale-B_UKBB_EUR_2017
rs7581704	rs7581704	chr2:42726886	chr2:42499746	C	G	Open wound of abdomen, lower back and pelvis	EFO_0009502	Neale B	UKBB	European	2017	8.095e-05	3.825e-05	0.0343	+	337199	62	337137	1	risk diff	Neale-B_UKBB_EUR_2017
rs7581704	rs7581704	chr2:42726886	chr2:42499746	C	G	Other acquired deformities of musculoskeletal system and connective tissue	EFO_1001986	Neale B	UKBB	European	2017	-0.000133	6.238e-05	0.03303	-	337199	165	337034	1	risk diff	Neale-B_UKBB_EUR_2017
rs7581704	rs7581704	chr2:42726886	chr2:42499746	C	G	Other and unspecified injuries of abdomen, lower back and pelvis	EFO_0009502	Neale B	UKBB	European	2017	-0.0001975	5.43e-05	0.0002761	-	337199	125	337074	1	risk diff	Neale-B_UKBB_EUR_2017
rs7581704	rs7581704	chr2:42726886	chr2:42499746	C	G	Other complications of surgical and medical care	-	Neale B	UKBB	European	2017	-0.0001235	5.685e-05	0.02981	-	337199	137	337062	1	risk diff	Neale-B_UKBB_EUR_2017
rs7581704	rs7581704	chr2:42726886	chr2:42499746	C	G	Other diseases of lip and oral mucosa	EFO_1001047	Neale B	UKBB	European	2017	0.0004309	0.000175	0.01379	+	337199	1303	335896	1	risk diff	Neale-B_UKBB_EUR_2017
rs7581704	rs7581704	chr2:42726886	chr2:42499746	C	G	Other diseases of pancreas	EFO_0009605	Neale B	UKBB	European	2017	0.0001799	8.59e-05	0.03623	+	337199	313	336886	1	risk diff	Neale-B_UKBB_EUR_2017
rs7581704	rs7581704	chr2:42726886	chr2:42499746	C	G	Other disorders of thyroid	EFO_1000627	Neale B	UKBB	European	2017	8.663e-05	4.064e-05	0.03302	+	337199	70	337129	1	risk diff	Neale-B_UKBB_EUR_2017
rs7581704	rs7581704	chr2:42726886	chr2:42499746	C	G	Other female pelvic inflammatory diseases	EFO_1001388	Neale B	UKBB	European	2017	-0.0003358	0.0001086	0.001984	-	337199	501	336698	1	risk diff	Neale-B_UKBB_EUR_2017
rs7581704	rs7581704	chr2:42726886	chr2:42499746	C	G	Other symptoms and signs involving the nervous and musculoskeletal systems	-	Neale B	UKBB	European	2017	0.0002799	0.0001011	0.005644	+	337199	434	336765	1	risk diff	Neale-B_UKBB_EUR_2017
rs7581704	rs7581704	chr2:42726886	chr2:42499746	C	G	Overall health rating	-	Neale B	UKBB	European	2017	0.006016	0.002042	0.00321	+	336020	0	336020	1	-	Neale-B_UKBB_EUR_2017
rs7581704	rs7581704	chr2:42726886	chr2:42499746	C	G	Paralytic strabismus	EFO_0009678	Neale B	UKBB	European	2017	9.89e-05	4.317e-05	0.02197	+	337199	79	337120	1	risk diff	Neale-B_UKBB_EUR_2017
rs7581704	rs7581704	chr2:42726886	chr2:42499746	C	G	Peak expiratory flow	EFO_0009718	Neale B	UKBB	European	2017	-0.004914	0.002503	0.04959	-	307638	0	307638	1	IVNT	Neale-B_UKBB_EUR_2017
rs7581704	rs7581704	chr2:42726886	chr2:42499746	C	G	Premature rupture of membranes	EFO_0006917	Neale B	UKBB	European	2017	-0.0002606	0.0001154	0.02389	-	337199	566	336633	1	risk diff	Neale-B_UKBB_EUR_2017
rs7581704	rs7581704	chr2:42726886	chr2:42499746	C	G	Reason for glasses or contact lenses: for astigmatism	-	Neale B	UKBB	European	2017	-0.0009775	0.0004528	0.03087	-	335700	8864	326836	1	risk diff	Neale-B_UKBB_EUR_2017
rs7581704	rs7581704	chr2:42726886	chr2:42499746	C	G	Reason former drinker stopped drinking alcohol: health precaution	EFO_0004329	Neale B	UKBB	European	2017	0.0135	0.006274	0.03144	+	11101	2246	8855	1	risk diff	Neale-B_UKBB_EUR_2017
rs7581704	rs7581704	chr2:42726886	chr2:42499746	C	G	Retained placenta and membranes, without haemorrhage	-	Neale B	UKBB	European	2017	-9.852e-05	4.371e-05	0.0242	-	337199	81	337118	1	risk diff	Neale-B_UKBB_EUR_2017
rs7581704	rs7581704	chr2:42726886	chr2:42499746	C	G	Secondary malignant neoplasm of respiratory and digestive organs	EFO_0009812	Neale B	UKBB	European	2017	-0.0002284	0.0001134	0.04407	-	337199	546	336653	1	risk diff	Neale-B_UKBB_EUR_2017
rs7581704	rs7581704	chr2:42726886	chr2:42499746	C	G	Self-reported basal cell carcinoma	EFO_0004193	Neale B	UKBB	European	2017	0.0006527	0.0002716	0.01627	+	337159	3156	334003	1	risk diff	Neale-B_UKBB_EUR_2017
rs7581704	rs7581704	chr2:42726886	chr2:42499746	C	G	Self-reported chronic fatigue syndrome	EFO_0004540	Neale B	UKBB	European	2017	0.0004087	0.0001897	0.03115	+	337159	1532	335627	1	risk diff	Neale-B_UKBB_EUR_2017
rs7581704	rs7581704	chr2:42726886	chr2:42499746	C	G	Self-reported chronic or degenerative neurological problem	EFO_0000618	Neale B	UKBB	European	2017	0.0001324	5.186e-05	0.0107	+	337159	114	337045	1	risk diff	Neale-B_UKBB_EUR_2017
rs7581704	rs7581704	chr2:42726886	chr2:42499746	C	G	Self-reported diabetes	EFO_0000400	Neale B	UKBB	European	2017	0.001082	0.0005465	0.04772	+	337159	13243	323916	1	risk diff	Neale-B_UKBB_EUR_2017
rs7581704	rs7581704	chr2:42726886	chr2:42499746	C	G	Self-reported diverticular disease or diverticulitis	EFO_1001460	Neale B	UKBB	European	2017	-0.0006642	0.0002993	0.02646	-	337159	3840	333319	1	risk diff	Neale-B_UKBB_EUR_2017
rs7581704	rs7581704	chr2:42726886	chr2:42499746	C	G	Self-reported dupuytrens contracture	EFO_0003899	Neale B	UKBB	European	2017	-0.000218	7.554e-05	0.003908	-	337159	242	336917	1	risk diff	Neale-B_UKBB_EUR_2017
rs7581704	rs7581704	chr2:42726886	chr2:42499746	C	G	Self-reported fracture ulna	EFO_0003950	Neale B	UKBB	European	2017	0.0001474	5.025e-05	0.003354	+	337159	107	337052	1	risk diff	Neale-B_UKBB_EUR_2017
rs7581704	rs7581704	chr2:42726886	chr2:42499746	C	G	Self-reported gastric or stomach ulcers	EFO_0009454	Neale B	UKBB	European	2017	-0.0004958	0.0002335	0.0337	-	337159	2328	334831	1	risk diff	Neale-B_UKBB_EUR_2017
rs7581704	rs7581704	chr2:42726886	chr2:42499746	C	G	Self-reported glaucoma	EFO_0000516	Neale B	UKBB	European	2017	-0.0006935	0.0002873	0.0158	-	337159	3536	333623	1	risk diff	Neale-B_UKBB_EUR_2017
rs7581704	rs7581704	chr2:42726886	chr2:42499746	C	G	Self-reported labyrinthitis	EFO_0009604	Neale B	UKBB	European	2017	0.0001386	6.277e-05	0.02727	+	337159	167	336992	1	risk diff	Neale-B_UKBB_EUR_2017
rs7581704	rs7581704	chr2:42726886	chr2:42499746	C	G	Self-reported leukaemia	EFO_0000565	Neale B	UKBB	European	2017	0.0001777	6.105e-05	0.003611	+	337159	158	337001	1	risk diff	Neale-B_UKBB_EUR_2017
rs7581704	rs7581704	chr2:42726886	chr2:42499746	C	G	Self-reported menorrhagia	-	Neale B	UKBB	European	2017	0.0003459	0.0001452	0.01722	+	337159	898	336261	1	risk diff	Neale-B_UKBB_EUR_2017
rs7581704	rs7581704	chr2:42726886	chr2:42499746	C	G	Self-reported non-infective hepatitis	-	Neale B	UKBB	European	2017	-0.0002004	9.032e-05	0.02651	-	337159	346	336813	1	risk diff	Neale-B_UKBB_EUR_2017
rs7581704	rs7581704	chr2:42726886	chr2:42499746	C	G	Self-reported pancreatitis	EFO_0000278	Neale B	UKBB	European	2017	0.0003147	0.0001314	0.01663	+	337159	733	336426	1	risk diff	Neale-B_UKBB_EUR_2017
rs7581704	rs7581704	chr2:42726886	chr2:42499746	C	G	Self-reported parathyroid hyperplasia or adenoma	-	Neale B	UKBB	European	2017	9.072e-05	4.583e-05	0.04773	+	337159	89	337070	1	risk diff	Neale-B_UKBB_EUR_2017
rs7581704	rs7581704	chr2:42726886	chr2:42499746	C	G	Self-reported pericardial problem	-	Neale B	UKBB	European	2017	0.0001419	6.57e-05	0.03082	+	337159	183	336976	1	risk diff	Neale-B_UKBB_EUR_2017
rs7581704	rs7581704	chr2:42726886	chr2:42499746	C	G	Self-reported retinal artery or vein occlusion	EFO_1001154;EFO_1001157	Neale B	UKBB	European	2017	0.0001748	6.067e-05	0.003951	+	337159	156	337003	1	risk diff	Neale-B_UKBB_EUR_2017
rs7581704	rs7581704	chr2:42726886	chr2:42499746	C	G	Self-reported rheumatic fever	EFO_0008416	Neale B	UKBB	European	2017	0.0003252	0.0001515	0.03181	+	337159	975	336184	1	risk diff	Neale-B_UKBB_EUR_2017
rs7581704	rs7581704	chr2:42726886	chr2:42499746	C	G	Self-reported rosacea	EFO_1000760	Neale B	UKBB	European	2017	-0.0003295	0.0001127	0.003458	-	337159	539	336620	1	risk diff	Neale-B_UKBB_EUR_2017
rs7581704	rs7581704	chr2:42726886	chr2:42499746	C	G	Self-reported sarcoidosis	-	Neale B	UKBB	European	2017	0.0002844	0.0001237	0.02153	+	337159	650	336509	1	risk diff	Neale-B_UKBB_EUR_2017
rs7581704	rs7581704	chr2:42726886	chr2:42499746	C	G	Self-reported small intestine or small bowel cancer	EFO_0007330	Neale B	UKBB	European	2017	0.0001959	6.067e-05	0.001242	+	337159	156	337003	1	risk diff	Neale-B_UKBB_EUR_2017
rs7581704	rs7581704	chr2:42726886	chr2:42499746	C	G	Seropositive rheumatoid arthritis	EFO_0000685	Neale B	UKBB	European	2017	-0.0001509	6.885e-05	0.02834	-	337199	201	336998	1	risk diff	Neale-B_UKBB_EUR_2017
rs7581704	rs7581704	chr2:42726886	chr2:42499746	C	G	Sleep duration	EFO_0005271	Neale B	UKBB	European	2017	-0.004615	0.002171	0.03357	-	335410	0	335410	1	-	Neale-B_UKBB_EUR_2017
rs7581704	rs7581704	chr2:42726886	chr2:42499746	C	G	Snoring	EFO_0008341	Neale B	UKBB	European	2017	0.00361	0.001385	0.009157	+	314449	117812	196637	1	risk diff	Neale-B_UKBB_EUR_2017
rs7581704	rs7581704	chr2:42726886	chr2:42499746	C	G	Somnolence, stupor and coma	-	Neale B	UKBB	European	2017	9.589e-05	4.29e-05	0.0254	+	337199	78	337121	1	risk diff	Neale-B_UKBB_EUR_2017
rs7581704	rs7581704	chr2:42726886	chr2:42499746	C	G	Subarachnoid haemorrhage	EFO_0000713	Neale B	UKBB	European	2017	0.0002801	9.89e-05	0.004626	+	337199	415	336784	1	risk diff	Neale-B_UKBB_EUR_2017
rs7581704	rs7581704	chr2:42726886	chr2:42499746	C	G	Target heart rate achieved	EFO_0008002	Neale B	UKBB	European	2017	0.005369	0.002226	0.01588	+	49623	5182	44441	1	risk diff	Neale-B_UKBB_EUR_2017
rs7581704	rs7581704	chr2:42726886	chr2:42499746	C	G	Time spent using computer	-	Neale B	UKBB	European	2017	0.00544	0.002489	0.02887	+	261987	0	261987	1	-	Neale-B_UKBB_EUR_2017
rs7581704	rs7581704	chr2:42726886	chr2:42499746	C	G	Transport type for commuting to job workplace: none of the above	EFO_0005241	Neale B	UKBB	European	2017	0.000523	0.0002472	0.03437	+	177550	723	176827	1	risk diff	Neale-B_UKBB_EUR_2017
rs7581704	rs7581704	chr2:42726886	chr2:42499746	C	G	Traumatic amputation of wrist and hand	-	Neale B	UKBB	European	2017	0.0001762	7.738e-05	0.02279	+	337199	254	336945	1	risk diff	Neale-B_UKBB_EUR_2017
rs7581704	rs7581704	chr2:42726886	chr2:42499746	C	G	Treatment with adipine mr 10 m or r tablet	EFO_0007056	Neale B	UKBB	European	2017	0.0001072	5.452e-05	0.04927	+	337159	126	337033	1	risk diff	Neale-B_UKBB_EUR_2017
rs7581704	rs7581704	chr2:42726886	chr2:42499746	C	G	Treatment with allergy relief antihistamine 4mg tablet	EFO_0007056	Neale B	UKBB	European	2017	-0.0001134	5.706e-05	0.04696	-	337159	138	337021	1	risk diff	Neale-B_UKBB_EUR_2017
rs7581704	rs7581704	chr2:42726886	chr2:42499746	C	G	Treatment with amitriptyline hydrochloride+perphenazine 10mg or 2mg tablet	EFO_0007056	Neale B	UKBB	European	2017	0.0001004	4.345e-05	0.02083	+	337159	80	337079	1	risk diff	Neale-B_UKBB_EUR_2017
rs7581704	rs7581704	chr2:42726886	chr2:42499746	C	G	Treatment with antihistamine 60mg tablet	EFO_0007056	Neale B	UKBB	European	2017	-0.0002481	7.539e-05	0.000999	-	337159	241	336918	1	risk diff	Neale-B_UKBB_EUR_2017
rs7581704	rs7581704	chr2:42726886	chr2:42499746	C	G	Treatment with aprovel 75mg tablet	EFO_0007056	Neale B	UKBB	European	2017	0.0001917	8.126e-05	0.01834	+	337159	280	336879	1	risk diff	Neale-B_UKBB_EUR_2017
rs7581704	rs7581704	chr2:42726886	chr2:42499746	C	G	Treatment with beclazone 50 inhaler	EFO_0007056	Neale B	UKBB	European	2017	0.0003035	0.0001514	0.04501	+	337159	974	336185	1	risk diff	Neale-B_UKBB_EUR_2017
rs7581704	rs7581704	chr2:42726886	chr2:42499746	C	G	Treatment with bimatoprost	EFO_0007056	Neale B	UKBB	European	2017	-0.0001372	6.851e-05	0.04524	-	337159	199	336960	1	risk diff	Neale-B_UKBB_EUR_2017
rs7581704	rs7581704	chr2:42726886	chr2:42499746	C	G	Treatment with calcichew forte 2.5g chewable tablet	EFO_0007056	Neale B	UKBB	European	2017	-0.0001921	8.712e-05	0.02747	-	337159	322	336837	1	risk diff	Neale-B_UKBB_EUR_2017
rs7581704	rs7581704	chr2:42726886	chr2:42499746	C	G	Treatment with calcium+ergocalciferol tablet	EFO_0007056	Neale B	UKBB	European	2017	0.0001378	5.968e-05	0.02092	+	337159	151	337008	1	risk diff	Neale-B_UKBB_EUR_2017
rs7581704	rs7581704	chr2:42726886	chr2:42499746	C	G	Treatment with canesten 1% cream	EFO_0007056	Neale B	UKBB	European	2017	9.861e-05	4.685e-05	0.03529	+	337159	93	337066	1	risk diff	Neale-B_UKBB_EUR_2017
rs7581704	rs7581704	chr2:42726886	chr2:42499746	C	G	Treatment with carmellose	EFO_0007056	Neale B	UKBB	European	2017	0.0001132	5.685e-05	0.04645	+	337159	137	337022	1	risk diff	Neale-B_UKBB_EUR_2017
rs7581704	rs7581704	chr2:42726886	chr2:42499746	C	G	Treatment with celecoxib	EFO_0007056	Neale B	UKBB	European	2017	0.0001866	9.045e-05	0.03913	+	337159	347	336812	1	risk diff	Neale-B_UKBB_EUR_2017
rs7581704	rs7581704	chr2:42726886	chr2:42499746	C	G	Treatment with cerazette 75micrograms tablet	EFO_0007056	Neale B	UKBB	European	2017	0.0003204	0.0001411	0.02312	+	337159	847	336312	1	risk diff	Neale-B_UKBB_EUR_2017
rs7581704	rs7581704	chr2:42726886	chr2:42499746	C	G	Treatment with chlorpromazine	EFO_0007056	Neale B	UKBB	European	2017	0.0001005	4.93e-05	0.0415	+	337159	103	337056	1	risk diff	Neale-B_UKBB_EUR_2017
rs7581704	rs7581704	chr2:42726886	chr2:42499746	C	G	Treatment with cipramil 10mg tablet	EFO_0007056	Neale B	UKBB	European	2017	0.0001016	5.163e-05	0.04913	+	337159	113	337046	1	risk diff	Neale-B_UKBB_EUR_2017
rs7581704	rs7581704	chr2:42726886	chr2:42499746	C	G	Treatment with clonazepam	EFO_0007056	Neale B	UKBB	European	2017	0.0001545	7.477e-05	0.03874	+	337159	237	336922	1	risk diff	Neale-B_UKBB_EUR_2017
rs7581704	rs7581704	chr2:42726886	chr2:42499746	C	G	Treatment with co-amoxiclav	EFO_0007056	Neale B	UKBB	European	2017	0.0001071	4.263e-05	0.01198	+	337159	77	337082	1	risk diff	Neale-B_UKBB_EUR_2017
rs7581704	rs7581704	chr2:42726886	chr2:42499746	C	G	Treatment with co-careldopa	EFO_0007056	Neale B	UKBB	European	2017	9.976e-05	4.235e-05	0.01849	+	337159	76	337083	1	risk diff	Neale-B_UKBB_EUR_2017
rs7581704	rs7581704	chr2:42726886	chr2:42499746	C	G	Treatment with colestyramine	EFO_0007056	Neale B	UKBB	European	2017	0.0001222	4.263e-05	0.004144	+	337159	77	337082	1	risk diff	Neale-B_UKBB_EUR_2017
rs7581704	rs7581704	chr2:42726886	chr2:42499746	C	G	Treatment with cymalon cranberry 1.5g or 5ml liquid	EFO_0007056	Neale B	UKBB	European	2017	0.0001478	5.321e-05	0.005479	+	337159	120	337039	1	risk diff	Neale-B_UKBB_EUR_2017
rs7581704	rs7581704	chr2:42726886	chr2:42499746	C	G	Treatment with deep relief ibuprofen gel	EFO_0007056	Neale B	UKBB	European	2017	9.499e-05	4.064e-05	0.01943	+	337159	70	337089	1	risk diff	Neale-B_UKBB_EUR_2017
rs7581704	rs7581704	chr2:42726886	chr2:42499746	C	G	Treatment with depo-provera 50mg or 1ml injection	EFO_0007056	Neale B	UKBB	European	2017	0.0001777	7.843e-05	0.0235	+	337159	261	336898	1	risk diff	Neale-B_UKBB_EUR_2017
rs7581704	rs7581704	chr2:42726886	chr2:42499746	C	G	Treatment with dexamethasone	EFO_0007056	Neale B	UKBB	European	2017	0.0001229	4.583e-05	0.00734	+	337159	89	337070	1	risk diff	Neale-B_UKBB_EUR_2017
rs7581704	rs7581704	chr2:42726886	chr2:42499746	C	G	Treatment with diprosalic ointment	EFO_0007056	Neale B	UKBB	European	2017	0.0001188	5.808e-05	0.04089	+	337159	143	337016	1	risk diff	Neale-B_UKBB_EUR_2017
rs7581704	rs7581704	chr2:42726886	chr2:42499746	C	G	Treatment with domperidone	EFO_0007056	Neale B	UKBB	European	2017	0.0002588	0.0001262	0.04025	+	337159	676	336483	1	risk diff	Neale-B_UKBB_EUR_2017
rs7581704	rs7581704	chr2:42726886	chr2:42499746	C	G	Treatment with dovonex scalp solution	EFO_0007056	Neale B	UKBB	European	2017	-8.553e-05	4.064e-05	0.03534	-	337159	70	337089	1	risk diff	Neale-B_UKBB_EUR_2017
rs7581704	rs7581704	chr2:42726886	chr2:42499746	C	G	Treatment with free-text entry, unable to be coded	EFO_0007056	Neale B	UKBB	European	2017	-0.001168	0.0005083	0.02159	-	337159	11362	325797	1	risk diff	Neale-B_UKBB_EUR_2017
rs7581704	rs7581704	chr2:42726886	chr2:42499746	C	G	Treatment with garlic product	EFO_0007056	Neale B	UKBB	European	2017	-0.0007525	0.0003272	0.02145	-	337159	4599	332560	1	risk diff	Neale-B_UKBB_EUR_2017
rs7581704	rs7581704	chr2:42726886	chr2:42499746	C	G	Treatment with glucosamine product	EFO_0007056	Neale B	UKBB	European	2017	-0.002102	0.0007087	0.003016	-	337159	22914	314245	1	risk diff	Neale-B_UKBB_EUR_2017
rs7581704	rs7581704	chr2:42726886	chr2:42499746	C	G	Treatment with gtn - glyceryl trinitrate	EFO_0007056	Neale B	UKBB	European	2017	0.0002469	0.0001158	0.03296	+	337159	569	336590	1	risk diff	Neale-B_UKBB_EUR_2017
rs7581704	rs7581704	chr2:42726886	chr2:42499746	C	G	Treatment with hydroxycarbamide	EFO_0007056	Neale B	UKBB	European	2017	0.0001193	5.829e-05	0.04072	+	337159	144	337015	1	risk diff	Neale-B_UKBB_EUR_2017
rs7581704	rs7581704	chr2:42726886	chr2:42499746	C	G	Treatment with ibuprofen	EFO_0007056	Neale B	UKBB	European	2017	-0.002202	0.0009287	0.01774	-	337159	41952	295207	1	risk diff	Neale-B_UKBB_EUR_2017
rs7581704	rs7581704	chr2:42726886	chr2:42499746	C	G	Treatment with indometacin	EFO_0007056	Neale B	UKBB	European	2017	-0.0001866	7.397e-05	0.01163	-	337159	232	336927	1	risk diff	Neale-B_UKBB_EUR_2017
rs7581704	rs7581704	chr2:42726886	chr2:42499746	C	G	Treatment with lercanidipine	EFO_0007056	Neale B	UKBB	European	2017	0.0003273	0.0001384	0.01799	+	337159	813	336346	1	risk diff	Neale-B_UKBB_EUR_2017
rs7581704	rs7581704	chr2:42726886	chr2:42499746	C	G	Treatment with lofepramine	EFO_0007056	Neale B	UKBB	European	2017	-0.0001556	7.74e-05	0.0444	-	337159	254	336905	1	risk diff	Neale-B_UKBB_EUR_2017
rs7581704	rs7581704	chr2:42726886	chr2:42499746	C	G	Treatment with metformin	EFO_0007056	Neale B	UKBB	European	2017	0.0008903	0.0004388	0.04246	+	337159	8392	328767	1	risk diff	Neale-B_UKBB_EUR_2017
rs7581704	rs7581704	chr2:42726886	chr2:42499746	C	G	Treatment with microgynon 30 tablet	EFO_0007056	Neale B	UKBB	European	2017	-0.0004586	0.0001075	1.997e-05	-	337159	491	336668	1	risk diff	Neale-B_UKBB_EUR_2017
rs7581704	rs7581704	chr2:42726886	chr2:42499746	C	G	Treatment with mirtazapine	EFO_0007056	Neale B	UKBB	European	2017	0.0003056	0.000146	0.03631	+	337159	905	336254	1	risk diff	Neale-B_UKBB_EUR_2017
rs7581704	rs7581704	chr2:42726886	chr2:42499746	C	G	Treatment with olmetec 10mg tablet	EFO_0007056	Neale B	UKBB	European	2017	-0.0001425	6.92e-05	0.03941	-	337159	203	336956	1	risk diff	Neale-B_UKBB_EUR_2017
rs7581704	rs7581704	chr2:42726886	chr2:42499746	C	G	Treatment with ortho-gynest 500micrograms pessary	EFO_0007056	Neale B	UKBB	European	2017	-0.0001858	8.036e-05	0.02075	-	337159	274	336885	1	risk diff	Neale-B_UKBB_EUR_2017
rs7581704	rs7581704	chr2:42726886	chr2:42499746	C	G	Treatment with procyclidine	EFO_0007056	Neale B	UKBB	European	2017	0.0001369	5.581e-05	0.01417	+	337159	132	337027	1	risk diff	Neale-B_UKBB_EUR_2017
rs7581704	rs7581704	chr2:42726886	chr2:42499746	C	G	Treatment with pulmicort ls 50micrograms inhaler	EFO_0007056	Neale B	UKBB	European	2017	0.0002546	0.00011	0.02057	+	337159	513	336646	1	risk diff	Neale-B_UKBB_EUR_2017
rs7581704	rs7581704	chr2:42726886	chr2:42499746	C	G	Treatment with ramipril	EFO_0007056	Neale B	UKBB	European	2017	-0.001305	0.0005938	0.02795	-	337159	15787	321372	1	risk diff	Neale-B_UKBB_EUR_2017
rs7581704	rs7581704	chr2:42726886	chr2:42499746	C	G	Treatment with saw palmetto product	EFO_0007056	Neale B	UKBB	European	2017	-0.0002243	9.595e-05	0.01943	-	337159	391	336768	1	risk diff	Neale-B_UKBB_EUR_2017
rs7581704	rs7581704	chr2:42726886	chr2:42499746	C	G	Treatment with simvador 10mg tablet	EFO_0007056	Neale B	UKBB	European	2017	-0.0002806	0.000107	0.008726	-	337159	486	336673	1	risk diff	Neale-B_UKBB_EUR_2017
rs7581704	rs7581704	chr2:42726886	chr2:42499746	C	G	Treatment with solaraze 3% gel	EFO_0007056	Neale B	UKBB	European	2017	-8.576e-05	4.122e-05	0.03747	-	337159	72	337087	1	risk diff	Neale-B_UKBB_EUR_2017
rs7581704	rs7581704	chr2:42726886	chr2:42499746	C	G	Treatment with viagra 25mg tablet	EFO_0007056	Neale B	UKBB	European	2017	0.000122	5.024e-05	0.01516	+	337159	107	337052	1	risk diff	Neale-B_UKBB_EUR_2017
rs7581704	rs7581704	chr2:42726886	chr2:42499746	C	G	Treatment with viagra 50mg tablet	EFO_0007056	Neale B	UKBB	European	2017	0.000145	5.408e-05	0.007341	+	337159	124	337035	1	risk diff	Neale-B_UKBB_EUR_2017
rs7581704	rs7581704	chr2:42726886	chr2:42499746	C	G	Treatment with zirtek 10mg tablet	EFO_0007056	Neale B	UKBB	European	2017	0.0001143	4.634e-05	0.01361	+	337159	91	337068	1	risk diff	Neale-B_UKBB_EUR_2017
rs7581704	rs7581704	chr2:42726886	chr2:42499746	C	G	Trunk fat mass	EFO_0005409	Neale B	UKBB	European	2017	0.009285	0.00283	0.001035	+	331093	0	331093	1	IVNT	Neale-B_UKBB_EUR_2017
rs7581704	rs7581704	chr2:42726886	chr2:42499746	C	G	Trunk fat percentage	-	Neale B	UKBB	European	2017	0.0116	0.002583	7.062e-06	+	331113	0	331113	1	IVNT	Neale-B_UKBB_EUR_2017
rs7581704	rs7581704	chr2:42726886	chr2:42499746	C	G	Trunk fat-free mass	-	Neale B	UKBB	European	2017	-0.005715	0.001771	0.001248	-	331030	0	331030	1	IVNT	Neale-B_UKBB_EUR_2017
rs7581704	rs7581704	chr2:42726886	chr2:42499746	C	G	Trunk predicted mass	-	Neale B	UKBB	European	2017	-0.005573	0.001765	0.00159	-	330995	0	330995	1	IVNT	Neale-B_UKBB_EUR_2017
rs7581704	rs7581704	chr2:42726886	chr2:42499746	C	G	Type of tobacco previously smoked: cigars or pipes	EFO_0006527	Neale B	UKBB	European	2017	-0.002494	0.001183	0.03493	-	82755	3887	78868	1	risk diff	Neale-B_UKBB_EUR_2017
rs7581704	rs7581704	chr2:42726886	chr2:42499746	C	G	Types of physical activity in last 4 weeks: heavy diy	EFO_0008002	Neale B	UKBB	European	2017	-0.002698	0.00137	0.04894	-	335599	147922	187677	1	risk diff	Neale-B_UKBB_EUR_2017
rs7581704	rs7581704	chr2:42726886	chr2:42499746	C	G	Types of physical activity in last 4 weeks: walking for pleasure	EFO_0008002	Neale B	UKBB	European	2017	-0.003418	0.001266	0.006923	-	335599	241930	93669	1	risk diff	Neale-B_UKBB_EUR_2017
rs7581704	rs7581704	chr2:42726886	chr2:42499746	C	G	Types of transport used, excluding work: car or motor vehicle	-	Neale B	UKBB	European	2017	-0.002788	0.001127	0.01334	-	335650	268888	66762	1	risk diff	Neale-B_UKBB_EUR_2017
rs7581704	rs7581704	chr2:42726886	chr2:42499746	C	G	Types of transport used, excluding work: cycle	-	Neale B	UKBB	European	2017	-0.002282	0.0007234	0.001609	-	335650	23918	311732	1	risk diff	Neale-B_UKBB_EUR_2017
rs7581704	rs7581704	chr2:42726886	chr2:42499746	C	G	Unspecified haematuria	-	Neale B	UKBB	European	2017	-0.0008869	0.000412	0.03133	-	337199	7363	329836	1	risk diff	Neale-B_UKBB_EUR_2017
rs7581704	rs7581704	chr2:42726886	chr2:42499746	C	G	Urethritis and urethral syndrome	-	Neale B	UKBB	European	2017	-9.912e-05	3.946e-05	0.01201	-	337199	66	337133	1	risk diff	Neale-B_UKBB_EUR_2017
rs7581704	rs7581704	chr2:42726886	chr2:42499746	C	G	Usual walking pace	EFO_0008002	Neale B	UKBB	European	2017	-0.003792	0.001718	0.02729	-	335349	0	335349	1	-	Neale-B_UKBB_EUR_2017
rs7581704	rs7581704	chr2:42726886	chr2:42499746	C	G	Vitamin and mineral supplements: vitamin A	EFO_0004729	Neale B	UKBB	European	2017	-0.0008714	0.0003799	0.02182	-	335591	6173	329418	1	risk diff	Neale-B_UKBB_EUR_2017
rs7581704	rs7581704	chr2:42726886	chr2:42499746	C	G	Vitamin and mineral supplements: vitamin D	EFO_0004729	Neale B	UKBB	European	2017	-0.001316	0.0005345	0.01385	-	335591	12510	323081	1	risk diff	Neale-B_UKBB_EUR_2017
rs7581704	rs7581704	chr2:42726886	chr2:42499746	C	G	Whole body fat mass	-	Neale B	UKBB	European	2017	0.008747	0.002743	0.001426	+	330762	0	330762	1	IVNT	Neale-B_UKBB_EUR_2017
rs7581704	rs7581704	chr2:42726886	chr2:42499746	C	G	Whole body fat-free mass	-	Neale B	UKBB	European	2017	-0.003493	0.001777	0.04939	-	331291	0	331291	1	IVNT	Neale-B_UKBB_EUR_2017
rs7581704	rs7581704	chr2:42726886	chr2:42499746	C	G	Whole body water mass	-	Neale B	UKBB	European	2017	-0.003682	0.00178	0.03858	-	331315	0	331315	1	IVNT	Neale-B_UKBB_EUR_2017
rs7581704	rs7581704	chr2:42726886	chr2:42499746	C	G	Worry too long after embarrassment	-	Neale B	UKBB	European	2017	0.003107	0.001423	0.02897	+	323766	154615	169151	1	risk diff	Neale-B_UKBB_EUR_2017
rs7581704	rs7581704	chr2:42726886	chr2:42499746	C	G	Years since last breast cancer screening or mammogram	-	Neale B	UKBB	European	2017	0.005824	0.002591	0.02458	+	108052	0	108052	1	-	Neale-B_UKBB_EUR_2017
rs7581704	rs7581704	chr2:42726886	chr2:42499746	C	G	Years of educational attainment in males	EFO_0004784	SSGAC	27225129	European	2016	-0.009	0.004	0.03638	-	147474	0	147474	6	years	SSGAC_EduYears-M_EUR_2016
rs56097173	rs56097173	chr2:44262449	chr2:44035310	C	T	Mean corpuscular hemoglobin concentration	EFO_0004586	Astle W	27863252	European	2016	-0.009889	0.003709	0.007666	-	173480	0	173480	2	IVNT	Astle-W_Blood-Cell-Traits_EUR_2016
rs56097173	rs56097173	chr2:44262449	chr2:44035310	C	T	Red cell distribution width	EFO_0004586	Astle W	27863252	European	2016	0.01001	0.00379	0.008236	+	173480	0	173480	2	IVNT	Astle-W_Blood-Cell-Traits_EUR_2016
rs56097173	rs56097173	chr2:44262449	chr2:44035310	C	T	Insomnia in males	EFO_0007876;EFO_0004698	Hammerschlag AR	28604731	European	2017	-0.03563	0.01543	0.0209	-	53639	12863	40776	1	log OR	Hammerschlag-AR_Insomnia-M_EUR_2017
rs56097173	rs56097173	chr2:44262449	chr2:44035310	C	T	Insomnia	EFO_0007876;EFO_0004698	Hammerschlag AR	28604731	European	2017	-0.02973	0.01006	0.003132	-	113006	32384	80622	1	log OR	Hammerschlag-AR_Insomnia_EUR_2017
rs56097173	rs56097173	chr2:44262449	chr2:44035310	C	T	Crohns disease	EFO_0000384	IBDGC	26192919	European	2015	-0.0524	0.025	0.03616	-	20883	5956	14927	7	log OR	IBDGC_Chrons-Disease_EUR_2015
rs56097173	rs56097173	chr2:44262449	chr2:44035310	C	T	Focal epilepsy	EFO_0004263	ILAE	25087078	Mixed	2014	NA	NA	0.02451	-	28916	5310	23606	10	log OR	ILAE_Epilepsy-Focal_Mixed_2014
rs56097173	rs56097173	chr2:44262449	chr2:44035310	C	T	Adverse effects	EFO_1000821	Neale B	UKBB	European	2017	0.0002043	9.096e-05	0.02468	+	337199	408	336791	1	risk diff	Neale-B_UKBB_EUR_2017
rs56097173	rs56097173	chr2:44262449	chr2:44035310	C	T	Arm fat mass left	-	Neale B	UKBB	European	2017	-0.005048	0.002556	0.0483	-	331164	0	331164	1	IVNT	Neale-B_UKBB_EUR_2017
rs56097173	rs56097173	chr2:44262449	chr2:44035310	C	T	Arm fat percentage left	-	Neale B	UKBB	European	2017	-0.004547	0.001974	0.02127	-	331198	0	331198	1	IVNT	Neale-B_UKBB_EUR_2017
rs56097173	rs56097173	chr2:44262449	chr2:44035310	C	T	Arm fat percentage right	-	Neale B	UKBB	European	2017	-0.004431	0.001983	0.02548	-	331249	0	331249	1	IVNT	Neale-B_UKBB_EUR_2017
rs56097173	rs56097173	chr2:44262449	chr2:44035310	C	T	Attention to artificial openings	EFO_0009786	Neale B	UKBB	European	2017	-0.0002753	0.0001314	0.03621	-	337199	853	336346	1	risk diff	Neale-B_UKBB_EUR_2017
rs56097173	rs56097173	chr2:44262449	chr2:44035310	C	T	Average monthly spirits intake	EFO_0004329	Neale B	UKBB	European	2017	0.01704	0.007214	0.01816	+	24364	0	24364	1	-	Neale-B_UKBB_EUR_2017
rs56097173	rs56097173	chr2:44262449	chr2:44035310	C	T	Average weekly champagne plus white wine intake	EFO_0004329	Neale B	UKBB	European	2017	-0.006073	0.002624	0.02065	-	240864	0	240864	1	-	Neale-B_UKBB_EUR_2017
rs56097173	rs56097173	chr2:44262449	chr2:44035310	C	T	Bring up phlegm or sputum/mucus on most days	-	Neale B	UKBB	European	2017	-0.003383	0.001451	0.01968	-	83529	6998	76531	1	risk diff	Neale-B_UKBB_EUR_2017
rs56097173	rs56097173	chr2:44262449	chr2:44035310	C	T	Bronchiectasis	-	Neale B	UKBB	European	2017	-0.0001504	6.742e-05	0.02572	-	337199	224	336975	1	risk diff	Neale-B_UKBB_EUR_2017
rs56097173	rs56097173	chr2:44262449	chr2:44035310	C	T	Cause of death: acute myocardial infarction, unspecified	EFO_0000378	Neale B	UKBB	European	2017	0.00821	0.003874	0.03408	+	7637	400	7237	1	risk diff	Neale-B_UKBB_EUR_2017
rs56097173	rs56097173	chr2:44262449	chr2:44035310	C	T	Cause of death: home	-	Neale B	UKBB	European	2017	0.001857	0.0006618	0.005023	+	7637	11	7626	1	risk diff	Neale-B_UKBB_EUR_2017
rs56097173	rs56097173	chr2:44262449	chr2:44035310	C	T	Cause of death: home	-	Neale B	UKBB	European	2017	0.003879	0.001259	0.002072	+	7637	40	7597	1	risk diff	Neale-B_UKBB_EUR_2017
rs56097173	rs56097173	chr2:44262449	chr2:44035310	C	T	Cause of death: malignant neoplasm, unspecified	EFO_0000616	Neale B	UKBB	European	2017	0.00186	0.0009348	0.04671	+	7637	22	7615	1	risk diff	Neale-B_UKBB_EUR_2017
rs56097173	rs56097173	chr2:44262449	chr2:44035310	C	T	Cause of death: pharynx, unspecified	-	Neale B	UKBB	European	2017	-0.001043	0.0005281	0.04832	-	7637	7	7630	1	risk diff	Neale-B_UKBB_EUR_2017
rs56097173	rs56097173	chr2:44262449	chr2:44035310	C	T	Complications peculiar to reattachment and amputation	EFO_0009518	Neale B	UKBB	European	2017	9.945e-05	3.715e-05	0.007431	+	337199	68	337131	1	risk diff	Neale-B_UKBB_EUR_2017
rs56097173	rs56097173	chr2:44262449	chr2:44035310	C	T	Cough on most days	-	Neale B	UKBB	European	2017	-0.004085	0.001805	0.02361	-	83529	11424	72105	1	risk diff	Neale-B_UKBB_EUR_2017
rs56097173	rs56097173	chr2:44262449	chr2:44035310	C	T	Current employment status: full or part-time student	EFO_0005241	Neale B	UKBB	European	2017	0.000527	0.0002274	0.02048	+	336252	2555	333697	1	risk diff	Neale-B_UKBB_EUR_2017
rs56097173	rs56097173	chr2:44262449	chr2:44035310	C	T	Dental caries	EFO_0003819	Neale B	UKBB	European	2017	-0.0003456	0.0001648	0.03599	-	337199	1343	335856	1	risk diff	Neale-B_UKBB_EUR_2017
rs56097173	rs56097173	chr2:44262449	chr2:44035310	C	T	Diaphragmatic hernia	EFO_0007216	Neale B	UKBB	European	2017	-0.0006629	0.0003259	0.04197	-	337199	5321	331878	1	risk diff	Neale-B_UKBB_EUR_2017
rs56097173	rs56097173	chr2:44262449	chr2:44035310	C	T	Disorders of trigeminal nerve	EFO_0009569	Neale B	UKBB	European	2017	0.0001506	5.663e-05	0.007819	+	337199	158	337041	1	risk diff	Neale-B_UKBB_EUR_2017
rs56097173	rs56097173	chr2:44262449	chr2:44035310	C	T	Drive faster than motorway speed limit	-	Neale B	UKBB	European	2017	-0.004335	0.002183	0.04707	-	306030	0	306030	1	-	Neale-B_UKBB_EUR_2017
rs56097173	rs56097173	chr2:44262449	chr2:44035310	C	T	Duration of heavy diy	EFO_0008002	Neale B	UKBB	European	2017	0.01547	0.006772	0.02234	+	137364	0	137364	1	-	Neale-B_UKBB_EUR_2017
rs56097173	rs56097173	chr2:44262449	chr2:44035310	C	T	Ever had bowel cancer screening	EFO_0007330	Neale B	UKBB	European	2017	-0.002463	0.001231	0.04545	-	332011	107072	224939	1	risk diff	Neale-B_UKBB_EUR_2017
rs56097173	rs56097173	chr2:44262449	chr2:44035310	C	T	Ever manic or hyper for 2 days	EFO_0004364	Neale B	UKBB	European	2017	0.002623	0.001047	0.01227	+	108734	5987	102747	1	risk diff	Neale-B_UKBB_EUR_2017
rs56097173	rs56097173	chr2:44262449	chr2:44035310	C	T	Exposure to tobacco smoke outside home	EFO_0009115	Neale B	UKBB	European	2017	-0.003223	0.00159	0.04273	-	286550	0	286550	1	-	Neale-B_UKBB_EUR_2017
rs56097173	rs56097173	chr2:44262449	chr2:44035310	C	T	Fibrosis and cirrhosis of liver	EFO_0001422	Neale B	UKBB	European	2017	-0.0001447	5.804e-05	0.01268	-	337199	166	337033	1	risk diff	Neale-B_UKBB_EUR_2017
rs56097173	rs56097173	chr2:44262449	chr2:44035310	C	T	Fluid intelligence score	-	Neale B	UKBB	European	2017	-0.03002	0.009643	0.001852	-	108818	0	108818	1	-	Neale-B_UKBB_EUR_2017
rs56097173	rs56097173	chr2:44262449	chr2:44035310	C	T	Frequency of tiredness or lethargy in last 2 weeks	-	Neale B	UKBB	European	2017	-0.004697	0.002183	0.03139	-	327528	0	327528	1	-	Neale-B_UKBB_EUR_2017
rs56097173	rs56097173	chr2:44262449	chr2:44035310	C	T	Frequency of walking for pleasure in last 4 weeks	EFO_0008002	Neale B	UKBB	European	2017	0.01294	0.004607	0.004953	+	240924	0	240924	1	-	Neale-B_UKBB_EUR_2017
rs56097173	rs56097173	chr2:44262449	chr2:44035310	C	T	Gestational hypertension without significant proteinuria	EFO_0000668	Neale B	UKBB	European	2017	0.0001458	6.664e-05	0.0287	+	337199	219	336980	1	risk diff	Neale-B_UKBB_EUR_2017
rs56097173	rs56097173	chr2:44262449	chr2:44035310	C	T	Hand grip strength left	EFO_0006941	Neale B	UKBB	European	2017	0.007938	0.001881	2.432e-05	+	335821	0	335821	1	IVNT	Neale-B_UKBB_EUR_2017
rs56097173	rs56097173	chr2:44262449	chr2:44035310	C	T	Hand grip strength right	EFO_0006941	Neale B	UKBB	European	2017	0.007235	0.001884	0.000123	+	335842	0	335842	1	IVNT	Neale-B_UKBB_EUR_2017
rs56097173	rs56097173	chr2:44262449	chr2:44035310	C	T	Happiness	EFO_0008329	Neale B	UKBB	European	2017	-0.007356	0.003191	0.02117	-	110935	0	110935	1	-	Neale-B_UKBB_EUR_2017
rs56097173	rs56097173	chr2:44262449	chr2:44035310	C	T	Illness, injury, bereavement, stress in last 2 years: financial difficulties	-	Neale B	UKBB	European	2017	0.00211	0.0008248	0.01051	+	335219	37284	297935	1	risk diff	Neale-B_UKBB_EUR_2017
rs56097173	rs56097173	chr2:44262449	chr2:44035310	C	T	Iron deficiency anaemia	-	Neale B	UKBB	European	2017	0.0005457	0.0001893	0.003947	+	337199	1775	335424	1	risk diff	Neale-B_UKBB_EUR_2017
rs56097173	rs56097173	chr2:44262449	chr2:44035310	C	T	Irritability	EFO_0009594	Neale B	UKBB	European	2017	-0.003999	0.001198	0.0008431	-	322668	90282	232386	1	risk diff	Neale-B_UKBB_EUR_2017
rs56097173	rs56097173	chr2:44262449	chr2:44035310	C	T	Job involves heavy manual or physical work	EFO_0005241	Neale B	UKBB	European	2017	0.007933	0.00303	0.00883	+	190643	0	190643	1	-	Neale-B_UKBB_EUR_2017
rs56097173	rs56097173	chr2:44262449	chr2:44035310	C	T	Job involves mainly walking or standing	EFO_0005241	Neale B	UKBB	European	2017	0.009213	0.003851	0.01674	+	190606	0	190606	1	IVNT	Neale-B_UKBB_EUR_2017
rs56097173	rs56097173	chr2:44262449	chr2:44035310	C	T	Leg pain on walking: effect of standing still	EFO_0003843	Neale B	UKBB	European	2017	0.01069	0.005149	0.03781	+	20855	8136	12719	1	risk diff	Neale-B_UKBB_EUR_2017
rs56097173	rs56097173	chr2:44262449	chr2:44035310	C	T	Length of longest manic or irritable episode	EFO_0009594	Neale B	UKBB	European	2017	-0.02205	0.009249	0.01713	-	17910	14156	3754	1	risk diff	Neale-B_UKBB_EUR_2017
rs56097173	rs56097173	chr2:44262449	chr2:44035310	C	T	Light smokers, at least 100 smokes in lifetime	EFO_0006527	Neale B	UKBB	European	2017	0.008068	0.002502	0.001265	+	90517	41027	49490	1	risk diff	Neale-B_UKBB_EUR_2017
rs56097173	rs56097173	chr2:44262449	chr2:44035310	C	T	Localised swelling, mass and lump of skin and subcutaneous tissue	-	Neale B	UKBB	European	2017	-0.0002868	0.0001426	0.04426	-	337199	1004	336195	1	risk diff	Neale-B_UKBB_EUR_2017
rs56097173	rs56097173	chr2:44262449	chr2:44035310	C	T	Malaise and fatigue	EFO_0004540	Neale B	UKBB	European	2017	0.0001956	9.834e-05	0.04666	+	337199	477	336722	1	risk diff	Neale-B_UKBB_EUR_2017
rs56097173	rs56097173	chr2:44262449	chr2:44035310	C	T	Malignant neoplasm of cervix uteri	EFO_0001061	Neale B	UKBB	European	2017	0.0001133	5.424e-05	0.03674	+	337199	145	337054	1	risk diff	Neale-B_UKBB_EUR_2017
rs56097173	rs56097173	chr2:44262449	chr2:44035310	C	T	Malignant neoplasm of tonsil	EFO_1001214	Neale B	UKBB	European	2017	-0.0001147	4.437e-05	0.009722	-	337199	97	337102	1	risk diff	Neale-B_UKBB_EUR_2017
rs56097173	rs56097173	chr2:44262449	chr2:44035310	C	T	Manic or hyper symptoms: I was more active than usual	EFO_0004364	Neale B	UKBB	European	2017	0.01105	0.004438	0.01276	+	22133	5569	16564	1	risk diff	Neale-B_UKBB_EUR_2017
rs56097173	rs56097173	chr2:44262449	chr2:44035310	C	T	Manic or hyper symptoms: none of the above	EFO_0004364	Neale B	UKBB	European	2017	-0.01233	0.004882	0.01159	-	22133	7998	14135	1	risk diff	Neale-B_UKBB_EUR_2017
rs56097173	rs56097173	chr2:44262449	chr2:44035310	C	T	Maximum heart rate during fitness test	EFO_0008002	Neale B	UKBB	European	2017	-0.01471	0.006625	0.02638	-	49610	0	49610	1	IVNT	Neale-B_UKBB_EUR_2017
rs56097173	rs56097173	chr2:44262449	chr2:44035310	C	T	Miserableness	-	Neale B	UKBB	European	2017	-0.003978	0.001292	0.002081	-	331856	141755	190101	1	risk diff	Neale-B_UKBB_EUR_2017
rs56097173	rs56097173	chr2:44262449	chr2:44035310	C	T	Mood swings	EFO_0008475	Neale B	UKBB	European	2017	-0.002808	0.001315	0.03281	-	329428	148601	180827	1	risk diff	Neale-B_UKBB_EUR_2017
rs56097173	rs56097173	chr2:44262449	chr2:44035310	C	T	Morning or evening person	EFO_0008328	Neale B	UKBB	European	2017	-0.005864	0.002564	0.0222	-	301143	0	301143	1	-	Neale-B_UKBB_EUR_2017
rs56097173	rs56097173	chr2:44262449	chr2:44035310	C	T	Neuroticism score	EFO_0007660	Neale B	UKBB	European	2017	-0.02646	0.009325	0.004544	-	274108	0	274108	1	-	Neale-B_UKBB_EUR_2017
rs56097173	rs56097173	chr2:44262449	chr2:44035310	C	T	Noisy workplace	EFO_0005241	Neale B	UKBB	European	2017	0.01133	0.004548	0.01276	+	110439	0	110439	1	-	Neale-B_UKBB_EUR_2017
rs56097173	rs56097173	chr2:44262449	chr2:44035310	C	T	Number of days or week of vigorous physical activity 10+ minutes	EFO_0008002	Neale B	UKBB	European	2017	0.01593	0.005175	0.002081	+	321533	0	321533	1	-	Neale-B_UKBB_EUR_2017
rs56097173	rs56097173	chr2:44262449	chr2:44035310	C	T	Number of self-reported non-cancer illnesses	EFO_0009801	Neale B	UKBB	European	2017	-0.00523	0.002154	0.01517	-	337159	0	337159	1	-	Neale-B_UKBB_EUR_2017
rs56097173	rs56097173	chr2:44262449	chr2:44035310	C	T	Number of treatments or medications taken	EFO_0007056	Neale B	UKBB	European	2017	-0.00489	0.002091	0.01937	-	337159	0	337159	1	-	Neale-B_UKBB_EUR_2017
rs56097173	rs56097173	chr2:44262449	chr2:44035310	C	T	Other acquired deformities of limbs	-	Neale B	UKBB	European	2017	-0.0002778	8.767e-05	0.001531	-	337199	379	336820	1	risk diff	Neale-B_UKBB_EUR_2017
rs56097173	rs56097173	chr2:44262449	chr2:44035310	C	T	Other bacterial intestinal infections	EFO_0000771	Neale B	UKBB	European	2017	0.000249	0.0001041	0.0168	+	337199	535	336664	1	risk diff	Neale-B_UKBB_EUR_2017
rs56097173	rs56097173	chr2:44262449	chr2:44035310	C	T	Other cardiac arrhythmias	EFO_0004269	Neale B	UKBB	European	2017	-0.0002083	9.906e-05	0.03552	-	337199	484	336715	1	risk diff	Neale-B_UKBB_EUR_2017
rs56097173	rs56097173	chr2:44262449	chr2:44035310	C	T	Other congenital malformations of tongue, mouth and pharynx	-	Neale B	UKBB	European	2017	0.0001066	4.46e-05	0.01683	+	337199	98	337101	1	risk diff	Neale-B_UKBB_EUR_2017
rs56097173	rs56097173	chr2:44262449	chr2:44035310	C	T	Other disorders of penis	EFO_0009555	Neale B	UKBB	European	2017	-0.0003004	0.0001336	0.02454	-	337199	884	336315	1	risk diff	Neale-B_UKBB_EUR_2017
rs56097173	rs56097173	chr2:44262449	chr2:44035310	C	T	Other noninflammatory disorders of cervix uteri	EFO_0007202	Neale B	UKBB	European	2017	0.0001662	8.003e-05	0.03786	+	337199	316	336883	1	risk diff	Neale-B_UKBB_EUR_2017
rs56097173	rs56097173	chr2:44262449	chr2:44035310	C	T	Other noninflammatory disorders of uterus, except cervix	EFO_0009549	Neale B	UKBB	European	2017	0.0003529	0.0001443	0.01445	+	337199	1031	336168	1	risk diff	Neale-B_UKBB_EUR_2017
rs56097173	rs56097173	chr2:44262449	chr2:44035310	C	T	Other nontraumatic intracranial haemorrhage	EFO_0000551	Neale B	UKBB	European	2017	-0.0001115	5.156e-05	0.03062	-	337199	131	337068	1	risk diff	Neale-B_UKBB_EUR_2017
rs56097173	rs56097173	chr2:44262449	chr2:44035310	C	T	Overall health rating	-	Neale B	UKBB	European	2017	-0.005558	0.001894	0.003336	-	336020	0	336020	1	-	Neale-B_UKBB_EUR_2017
rs56097173	rs56097173	chr2:44262449	chr2:44035310	C	T	Perforation of tympanic membrane	EFO_0009472	Neale B	UKBB	European	2017	0.0002454	9.906e-05	0.01325	+	337199	484	336715	1	risk diff	Neale-B_UKBB_EUR_2017
rs56097173	rs56097173	chr2:44262449	chr2:44035310	C	T	Personal history of other diseases and conditions	EFO_0000352	Neale B	UKBB	European	2017	0.0001374	6.59e-05	0.03708	+	337199	214	336985	1	risk diff	Neale-B_UKBB_EUR_2017
rs56097173	rs56097173	chr2:44262449	chr2:44035310	C	T	Postpartum care and examination	EFO_0009787	Neale B	UKBB	European	2017	-0.0001491	7.302e-05	0.04116	-	337199	263	336936	1	risk diff	Neale-B_UKBB_EUR_2017
rs56097173	rs56097173	chr2:44262449	chr2:44035310	C	T	Prospective memory result	-	Neale B	UKBB	European	2017	0.005667	0.002315	0.01435	+	111099	0	111099	1	-	Neale-B_UKBB_EUR_2017
rs56097173	rs56097173	chr2:44262449	chr2:44035310	C	T	Pruritus	-	Neale B	UKBB	European	2017	0.0001377	6.176e-05	0.02573	+	337199	188	337011	1	risk diff	Neale-B_UKBB_EUR_2017
rs56097173	rs56097173	chr2:44262449	chr2:44035310	C	T	Qualifications: O levels or GCSEs or equivalent	EFO_0004784	Neale B	UKBB	European	2017	-0.002712	0.001308	0.0381	-	334070	159730	174340	1	risk diff	Neale-B_UKBB_EUR_2017
rs56097173	rs56097173	chr2:44262449	chr2:44035310	C	T	Reason for reducing amount of alcohol drunk: doctors advice	EFO_0004329	Neale B	UKBB	European	2017	0.001254	0.0006309	0.04678	+	124798	2759	122039	1	risk diff	Neale-B_UKBB_EUR_2017
rs56097173	rs56097173	chr2:44262449	chr2:44035310	C	T	Risk taking	-	Neale B	UKBB	European	2017	0.00267	0.00114	0.01919	+	325821	82808	243013	1	risk diff	Neale-B_UKBB_EUR_2017
rs56097173	rs56097173	chr2:44262449	chr2:44035310	C	T	Self-reported allergy or anaphylactic reaction to drug	EFO_0009482	Neale B	UKBB	European	2017	-0.0007339	0.0002474	0.003008	-	337159	3043	334116	1	risk diff	Neale-B_UKBB_EUR_2017
rs56097173	rs56097173	chr2:44262449	chr2:44035310	C	T	Self-reported anaemia	-	Neale B	UKBB	European	2017	0.0002658	0.0001064	0.01253	+	337159	559	336600	1	risk diff	Neale-B_UKBB_EUR_2017
rs56097173	rs56097173	chr2:44262449	chr2:44035310	C	T	Self-reported asbestosis	EFO_0007153	Neale B	UKBB	European	2017	0.0001076	5.273e-05	0.04131	+	337159	137	337022	1	risk diff	Neale-B_UKBB_EUR_2017
rs56097173	rs56097173	chr2:44262449	chr2:44035310	C	T	Self-reported benign or essential tremor	EFO_0003108	Neale B	UKBB	European	2017	0.000115	4.345e-05	0.008128	+	337159	93	337066	1	risk diff	Neale-B_UKBB_EUR_2017
rs56097173	rs56097173	chr2:44262449	chr2:44035310	C	T	Self-reported carpal tunnel syndrome	EFO_0004143	Neale B	UKBB	European	2017	0.0002152	0.0001064	0.04322	+	337159	559	336600	1	risk diff	Neale-B_UKBB_EUR_2017
rs56097173	rs56097173	chr2:44262449	chr2:44035310	C	T	Self-reported chronic lymphocytic	EFO_0000095	Neale B	UKBB	European	2017	0.0001391	6.697e-05	0.03786	+	337159	221	336938	1	risk diff	Neale-B_UKBB_EUR_2017
rs56097173	rs56097173	chr2:44262449	chr2:44035310	C	T	Self-reported chronic sinusitis	EFO_0007486	Neale B	UKBB	European	2017	-0.0005104	0.0002058	0.01311	-	337159	2098	335061	1	risk diff	Neale-B_UKBB_EUR_2017
rs56097173	rs56097173	chr2:44262449	chr2:44035310	C	T	Self-reported eye infection	EFO_1001888	Neale B	UKBB	European	2017	-0.0001704	8.133e-05	0.03616	-	337159	326	336833	1	risk diff	Neale-B_UKBB_EUR_2017
rs56097173	rs56097173	chr2:44262449	chr2:44035310	C	T	Self-reported helicobacter pylori	EFO_1000961	Neale B	UKBB	European	2017	0.000278	0.0001345	0.03876	+	337159	894	336265	1	risk diff	Neale-B_UKBB_EUR_2017
rs56097173	rs56097173	chr2:44262449	chr2:44035310	C	T	Self-reported leg claudication or intermittent claudication	EFO_0003876	Neale B	UKBB	European	2017	-0.0001538	7.221e-05	0.0332	-	337159	257	336902	1	risk diff	Neale-B_UKBB_EUR_2017
rs56097173	rs56097173	chr2:44262449	chr2:44035310	C	T	Self-reported oesophageal disorder	EFO_0009544	Neale B	UKBB	European	2017	-0.0001651	6.45e-05	0.01049	-	337159	205	336954	1	risk diff	Neale-B_UKBB_EUR_2017
rs56097173	rs56097173	chr2:44262449	chr2:44035310	C	T	Self-reported pericardial problem	-	Neale B	UKBB	European	2017	0.000149	6.094e-05	0.01447	+	337159	183	336976	1	risk diff	Neale-B_UKBB_EUR_2017
rs56097173	rs56097173	chr2:44262449	chr2:44035310	C	T	Self-reported polio or poliomyelitis	EFO_0007450	Neale B	UKBB	European	2017	0.000143	6.95e-05	0.03958	+	337159	238	336921	1	risk diff	Neale-B_UKBB_EUR_2017
rs56097173	rs56097173	chr2:44262449	chr2:44035310	C	T	Self-reported polycythaemia vera	EFO_0002429	Neale B	UKBB	European	2017	0.000129	5.406e-05	0.01704	+	337159	144	337015	1	risk diff	Neale-B_UKBB_EUR_2017
rs56097173	rs56097173	chr2:44262449	chr2:44035310	C	T	Self-reported pulmonary embolism + or - dvt	EFO_0003827	Neale B	UKBB	European	2017	0.0004941	0.0002375	0.03749	+	337159	2801	334358	1	risk diff	Neale-B_UKBB_EUR_2017
rs56097173	rs56097173	chr2:44262449	chr2:44035310	C	T	Self-reported rectal or colon adenoma or polyps	EFO_0000232;EFO_0000662	Neale B	UKBB	European	2017	-0.0003288	0.0001421	0.02067	-	337159	997	336162	1	risk diff	Neale-B_UKBB_EUR_2017
rs56097173	rs56097173	chr2:44262449	chr2:44035310	C	T	Self-reported retinal problem	-	Neale B	UKBB	European	2017	0.0002725	0.0001087	0.0122	+	337159	583	336576	1	risk diff	Neale-B_UKBB_EUR_2017
rs56097173	rs56097173	chr2:44262449	chr2:44035310	C	T	Self-reported spinal stenosis	EFO_0007490	Neale B	UKBB	European	2017	9.172e-05	4.415e-05	0.03775	+	337159	96	337063	1	risk diff	Neale-B_UKBB_EUR_2017
rs56097173	rs56097173	chr2:44262449	chr2:44035310	C	T	Self-reported umbilical hernia	-	Neale B	UKBB	European	2017	0.0001829	7.853e-05	0.01987	+	337159	304	336855	1	risk diff	Neale-B_UKBB_EUR_2017
rs56097173	rs56097173	chr2:44262449	chr2:44035310	C	T	Seropositive rheumatoid arthritis	EFO_0000685	Neale B	UKBB	European	2017	-0.0001884	6.386e-05	0.003177	-	337199	201	336998	1	risk diff	Neale-B_UKBB_EUR_2017
rs56097173	rs56097173	chr2:44262449	chr2:44035310	C	T	Sexual dysfunction, not caused by organic disorder or disease	EFO_0004714	Neale B	UKBB	European	2017	-0.0001135	4.572e-05	0.01304	-	337199	103	337096	1	risk diff	Neale-B_UKBB_EUR_2017
rs56097173	rs56097173	chr2:44262449	chr2:44035310	C	T	Sleeplessness or insomnia	EFO_0004698	Neale B	UKBB	European	2017	-0.008521	0.001869	5.145e-06	-	336965	0	336965	1	-	Neale-B_UKBB_EUR_2017
rs56097173	rs56097173	chr2:44262449	chr2:44035310	C	T	Spondylosis	EFO_0000706	Neale B	UKBB	European	2017	0.0003911	0.0001574	0.01297	+	337199	1225	335974	1	risk diff	Neale-B_UKBB_EUR_2017
rs56097173	rs56097173	chr2:44262449	chr2:44035310	C	T	Superficial injury of head	EFO_0000546	Neale B	UKBB	European	2017	-0.0002179	9.853e-05	0.02699	-	337199	479	336720	1	risk diff	Neale-B_UKBB_EUR_2017
rs56097173	rs56097173	chr2:44262449	chr2:44035310	C	T	Suppurative and unspecified otitis media	EFO_0007503	Neale B	UKBB	European	2017	-0.0002737	8.425e-05	0.001162	-	337199	350	336849	1	risk diff	Neale-B_UKBB_EUR_2017
rs56097173	rs56097173	chr2:44262449	chr2:44035310	C	T	Time spent driving	-	Neale B	UKBB	European	2017	0.005486	0.002349	0.01952	+	224813	0	224813	1	-	Neale-B_UKBB_EUR_2017
rs56097173	rs56097173	chr2:44262449	chr2:44035310	C	T	Time spent using computer	-	Neale B	UKBB	European	2017	-0.00625	0.00231	0.006833	-	261987	0	261987	1	-	Neale-B_UKBB_EUR_2017
rs56097173	rs56097173	chr2:44262449	chr2:44035310	C	T	Time spent watching television	-	Neale B	UKBB	European	2017	-0.007848	0.002008	9.251e-05	-	319740	0	319740	1	-	Neale-B_UKBB_EUR_2017
rs56097173	rs56097173	chr2:44262449	chr2:44035310	C	T	Treatment with adalate 10mg capsule	EFO_0007056	Neale B	UKBB	European	2017	-0.0001446	7.207e-05	0.04487	-	337159	256	336903	1	risk diff	Neale-B_UKBB_EUR_2017
rs56097173	rs56097173	chr2:44262449	chr2:44035310	C	T	Treatment with adcal 600mg chewable tablet	EFO_0007056	Neale B	UKBB	European	2017	-0.0003229	0.0001405	0.02154	-	337159	976	336183	1	risk diff	Neale-B_UKBB_EUR_2017
rs56097173	rs56097173	chr2:44262449	chr2:44035310	C	T	Treatment with betnovate cream	EFO_0007056	Neale B	UKBB	European	2017	0.0005336	0.0001535	0.0005101	+	337159	1165	335994	1	risk diff	Neale-B_UKBB_EUR_2017
rs56097173	rs56097173	chr2:44262449	chr2:44035310	C	T	Treatment with capasal shampoo	EFO_0007056	Neale B	UKBB	European	2017	8.866e-05	4.154e-05	0.03283	+	337159	85	337074	1	risk diff	Neale-B_UKBB_EUR_2017
rs56097173	rs56097173	chr2:44262449	chr2:44035310	C	T	Treatment with carvedilol	EFO_0007056	Neale B	UKBB	European	2017	0.0001533	6.742e-05	0.02297	+	337159	224	336935	1	risk diff	Neale-B_UKBB_EUR_2017
rs56097173	rs56097173	chr2:44262449	chr2:44035310	C	T	Treatment with celebrex 200mg capsule	EFO_0007056	Neale B	UKBB	European	2017	-0.0001144	5.117e-05	0.02539	-	337159	129	337030	1	risk diff	Neale-B_UKBB_EUR_2017
rs56097173	rs56097173	chr2:44262449	chr2:44035310	C	T	Treatment with cetraben emollient cream	EFO_0007056	Neale B	UKBB	European	2017	0.0001115	3.928e-05	0.004525	+	337159	76	337083	1	risk diff	Neale-B_UKBB_EUR_2017
rs56097173	rs56097173	chr2:44262449	chr2:44035310	C	T	Treatment with co-careldopa	EFO_0007056	Neale B	UKBB	European	2017	0.0001053	3.928e-05	0.007359	+	337159	76	337083	1	risk diff	Neale-B_UKBB_EUR_2017
rs56097173	rs56097173	chr2:44262449	chr2:44035310	C	T	Treatment with co-enzyme q10 or ubiquinone/bio-quinone/coenzyme q10	EFO_0007056	Neale B	UKBB	European	2017	-0.0003728	0.0001524	0.01443	-	337159	1148	336011	1	risk diff	Neale-B_UKBB_EUR_2017
rs56097173	rs56097173	chr2:44262449	chr2:44035310	C	T	Treatment with dermol 500 lotion	EFO_0007056	Neale B	UKBB	European	2017	0.000102	4.528e-05	0.02431	+	337159	101	337058	1	risk diff	Neale-B_UKBB_EUR_2017
rs56097173	rs56097173	chr2:44262449	chr2:44035310	C	T	Treatment with diclomax sr 75mg m or r capsule	EFO_0007056	Neale B	UKBB	European	2017	0.0001494	3.77e-05	7.445e-05	+	337159	70	337089	1	risk diff	Neale-B_UKBB_EUR_2017
rs56097173	rs56097173	chr2:44262449	chr2:44035310	C	T	Treatment with dorzolamide	EFO_0007056	Neale B	UKBB	European	2017	8.501e-05	4.275e-05	0.04674	+	337159	90	337069	1	risk diff	Neale-B_UKBB_EUR_2017
rs56097173	rs56097173	chr2:44262449	chr2:44035310	C	T	Treatment with evista 60mg tablet	EFO_0007056	Neale B	UKBB	European	2017	9.084e-05	4.505e-05	0.04377	+	337159	100	337059	1	risk diff	Neale-B_UKBB_EUR_2017
rs56097173	rs56097173	chr2:44262449	chr2:44035310	C	T	Treatment with fentanyl	EFO_0007056	Neale B	UKBB	European	2017	-9.382e-05	4.392e-05	0.03266	-	337159	95	337064	1	risk diff	Neale-B_UKBB_EUR_2017
rs56097173	rs56097173	chr2:44262449	chr2:44035310	C	T	Treatment with formoterol	EFO_0007056	Neale B	UKBB	European	2017	0.0001232	4.438e-05	0.005494	+	337159	97	337062	1	risk diff	Neale-B_UKBB_EUR_2017
rs56097173	rs56097173	chr2:44262449	chr2:44035310	C	T	Treatment with gliclazide	EFO_0007056	Neale B	UKBB	European	2017	-0.0005115	0.0002375	0.03129	-	337159	2807	334352	1	risk diff	Neale-B_UKBB_EUR_2017
rs56097173	rs56097173	chr2:44262449	chr2:44035310	C	T	Treatment with glyceryl trinitrate	EFO_0007056	Neale B	UKBB	European	2017	-0.0003233	0.0001454	0.02616	-	337159	1045	336114	1	risk diff	Neale-B_UKBB_EUR_2017
rs56097173	rs56097173	chr2:44262449	chr2:44035310	C	T	Treatment with lactulose product	EFO_0007056	Neale B	UKBB	European	2017	-0.0003112	0.000134	0.02022	-	337159	887	336272	1	risk diff	Neale-B_UKBB_EUR_2017
rs56097173	rs56097173	chr2:44262449	chr2:44035310	C	T	Treatment with nabumetone	EFO_0007056	Neale B	UKBB	European	2017	-0.0001343	5.787e-05	0.02032	-	337159	165	336994	1	risk diff	Neale-B_UKBB_EUR_2017
rs56097173	rs56097173	chr2:44262449	chr2:44035310	C	T	Treatment with nexium 20mg tablet	EFO_0007056	Neale B	UKBB	European	2017	-0.0002186	0.0001088	0.04449	-	337159	584	336575	1	risk diff	Neale-B_UKBB_EUR_2017
rs56097173	rs56097173	chr2:44262449	chr2:44035310	C	T	Treatment with omega-3 or fish oil supplement	EFO_0007056	Neale B	UKBB	European	2017	-0.00101	0.000502	0.04426	-	337159	12924	324235	1	risk diff	Neale-B_UKBB_EUR_2017
rs56097173	rs56097173	chr2:44262449	chr2:44035310	C	T	Treatment with paracetamol	EFO_0007056	Neale B	UKBB	European	2017	-0.002089	0.001008	0.03821	-	337159	62050	275109	1	risk diff	Neale-B_UKBB_EUR_2017
rs56097173	rs56097173	chr2:44262449	chr2:44035310	C	T	Treatment with phenytoin	EFO_0007056	Neale B	UKBB	European	2017	0.0001647	7.994e-05	0.0394	+	337159	315	336844	1	risk diff	Neale-B_UKBB_EUR_2017
rs56097173	rs56097173	chr2:44262449	chr2:44035310	C	T	Treatment with pilocarpine	EFO_0007056	Neale B	UKBB	European	2017	9.107e-05	3.432e-05	0.007962	+	337159	58	337101	1	risk diff	Neale-B_UKBB_EUR_2017
rs56097173	rs56097173	chr2:44262449	chr2:44035310	C	T	Treatment with prochlorperazine	EFO_0007056	Neale B	UKBB	European	2017	0.000238	9.927e-05	0.01652	+	337159	486	336673	1	risk diff	Neale-B_UKBB_EUR_2017
rs56097173	rs56097173	chr2:44262449	chr2:44035310	C	T	Treatment with progesterone product	EFO_0007056	Neale B	UKBB	European	2017	0.0001009	4.617e-05	0.02889	+	337159	105	337054	1	risk diff	Neale-B_UKBB_EUR_2017
rs56097173	rs56097173	chr2:44262449	chr2:44035310	C	T	Treatment with salbutamol product	EFO_0007056	Neale B	UKBB	European	2017	0.0002062	0.0001022	0.04363	+	337159	515	336644	1	risk diff	Neale-B_UKBB_EUR_2017
rs56097173	rs56097173	chr2:44262449	chr2:44035310	C	T	Treatment with salbutamol+ipratropium 100micrograms or 20micrograms inhaler	EFO_0007056	Neale B	UKBB	European	2017	9.222e-05	3.85e-05	0.01661	+	337159	73	337086	1	risk diff	Neale-B_UKBB_EUR_2017
rs56097173	rs56097173	chr2:44262449	chr2:44035310	C	T	Treatment with saw palmetto product	EFO_0007056	Neale B	UKBB	European	2017	0.0001884	8.9e-05	0.03423	+	337159	391	336768	1	risk diff	Neale-B_UKBB_EUR_2017
rs56097173	rs56097173	chr2:44262449	chr2:44035310	C	T	Treatment with solifenacin	EFO_0007056	Neale B	UKBB	European	2017	0.0003055	0.0001032	0.003065	+	337159	525	336634	1	risk diff	Neale-B_UKBB_EUR_2017
rs56097173	rs56097173	chr2:44262449	chr2:44035310	C	T	Treatment with solpadeine tablet	EFO_0007056	Neale B	UKBB	European	2017	0.0001165	3.98e-05	0.003409	+	337159	78	337081	1	risk diff	Neale-B_UKBB_EUR_2017
rs56097173	rs56097173	chr2:44262449	chr2:44035310	C	T	Treatment with spironolactone	EFO_0007056	Neale B	UKBB	European	2017	-0.0002612	0.0001109	0.01854	-	337159	607	336552	1	risk diff	Neale-B_UKBB_EUR_2017
rs56097173	rs56097173	chr2:44262449	chr2:44035310	C	T	Treatment with tadalafil	EFO_0007056	Neale B	UKBB	European	2017	0.0002083	9.321e-05	0.02544	+	337159	429	336730	1	risk diff	Neale-B_UKBB_EUR_2017
rs56097173	rs56097173	chr2:44262449	chr2:44035310	C	T	Treatment with tetracycline	EFO_0007056	Neale B	UKBB	European	2017	0.0001011	4.345e-05	0.01997	+	337159	93	337066	1	risk diff	Neale-B_UKBB_EUR_2017
rs56097173	rs56097173	chr2:44262449	chr2:44035310	C	T	Treatment with timolol	EFO_0007056	Neale B	UKBB	European	2017	0.0001651	7.278e-05	0.02329	+	337159	261	336898	1	risk diff	Neale-B_UKBB_EUR_2017
rs56097173	rs56097173	chr2:44262449	chr2:44035310	C	T	Treatment with vitamin d product	EFO_0007056	Neale B	UKBB	European	2017	0.0003482	0.0001363	0.01063	+	337159	918	336241	1	risk diff	Neale-B_UKBB_EUR_2017
rs56097173	rs56097173	chr2:44262449	chr2:44035310	C	T	Trunk fat percentage	-	Neale B	UKBB	European	2017	-0.004768	0.002397	0.04672	-	331113	0	331113	1	IVNT	Neale-B_UKBB_EUR_2017
rs56097173	rs56097173	chr2:44262449	chr2:44035310	C	T	Types of transport used, excluding work: public transport	-	Neale B	UKBB	European	2017	-0.003085	0.001195	0.009822	-	335650	99542	236108	1	risk diff	Neale-B_UKBB_EUR_2017
rs56097173	rs56097173	chr2:44262449	chr2:44035310	C	T	Usual walking pace	EFO_0008002	Neale B	UKBB	European	2017	0.003394	0.001593	0.03318	+	335349	0	335349	1	-	Neale-B_UKBB_EUR_2017
rs56097173	rs56097173	chr2:44262449	chr2:44035310	C	T	Vascular or heart problems diagnosed by doctor: high blood pressure	EFO_0004325	Neale B	UKBB	European	2017	-0.002296	0.00116	0.04775	-	336683	91033	245650	1	risk diff	Neale-B_UKBB_EUR_2017
rs56097173	rs56097173	chr2:44262449	chr2:44035310	C	T	Waist circumference	EFO_0004342	Neale B	UKBB	European	2017	-0.006327	0.00231	0.006153	-	336639	0	336639	1	IVNT	Neale-B_UKBB_EUR_2017
rs56097173	rs56097173	chr2:44262449	chr2:44035310	C	T	Worry too long after embarrassment	-	Neale B	UKBB	European	2017	-0.003023	0.00132	0.02203	-	323766	154615	169151	1	risk diff	Neale-B_UKBB_EUR_2017
rs56097173	rs56097173	chr2:44262449	chr2:44035310	C	T	Epithelial ovarian cancer	EFO_0001075	Phelan M	28346442	European	2017	-0.08076	0.03138	0.01007	-	43705	2764	40941	63	log OR	Phelan-M_EOC_EUR_2017
rs56097173	rs56097173	chr2:44262449	chr2:44035310	C	T	High grade serous ovarian cancer	EFO_1001516	Phelan M	28346442	European	2017	-0.04318	0.01711	0.01164	-	53978	13037	40941	63	log OR	Phelan-M_HGSOC_EUR_2017
rs56097173	rs56097173	chr2:44262449	chr2:44035310	C	T	Invasive ovarian cancer	EFO_1001516	Phelan M	28346442	European	2017	-0.04043	0.01439	0.004967	-	63347	22406	40941	63	log OR	Phelan-M_Invasive-ovarian-cancer_EUR_2017
rs56097173	rs56097173	chr2:44262449	chr2:44035310	C	T	Serous invasive ovarian cancer	EFO_1001516	Phelan M	28346442	European	2017	-0.04218	0.01662	0.01117	-	54990	14049	40941	63	log OR	Phelan-M_Serous-Invasive-Ovarian-Cancer_EUR_2017
rs56097173	rs56097173	chr2:44262449	chr2:44035310	C	T	Alanine transaminase	EFO_0004735	Prins B	28887542	European	2017	0.01	NA	0.02374	+	9961	0	9961	1	IU/l	Prins-B_ALT_EUR_2017
rs56097173	rs56097173	chr2:44262449	chr2:44035310	C	T	Dihydroepiandrosterone sulphate	-	Prins B	28887542	East Asian	2017	-0.02	0.01	0.03479	-	9961	0	9961	1	umol/l	Prins-B_DHEAS_EUR_2017
rs56097173	rs56097173	chr2:44262449	chr2:44035310	C	T	Testosterone	EFO_0004908	Prins B	28887542	European	2017	-0.02	0.01	0.04066	-	4387	0	4387	1	nmol/l	Prins-B_Testosterone_EUR_2017
rs56097173	rs56097173	chr2:44262449	chr2:44035310	C	T	Years of educational attainment in females	EFO_0004784	SSGAC	27225129	European	2016	0.007	0.004	0.04978	+	181443	0	181443	62	years	SSGAC_EduYears-F_EUR_2016
rs13010288	rs13010288	chr2:51824512	chr2:51597374	G	T	Age first birth female	EFO_0007862	Barban N	27798627	European	2016	NA	NA	0.008372	-	163522	0	163522	41	years	Barban-N_AFB-F_EUR_2016
rs13010288	rs13010288	chr2:51824512	chr2:51597374	G	T	Age first birth	EFO_0007862	Barban N	27798627	European	2016	NA	NA	0.005913	-	213067	0	213067	40	years	Barban-N_AFB_EUR_2016
rs13010288	rs13010288	chr2:51824512	chr2:51597374	G	T	log Urinary albumin creatinine ratio in non diabetics	EFO_0007778	CKDGen	26631737	European	2016	-0.019	0.0086	0.029	-	46061	0	46061	20	mg/g	CKDGen_UACR-NDM_EUR_2016
rs13010288	rs13010288	chr2:51824512	chr2:51597374	G	T	log eGFR creatinine in diabetics	EFO_0005208	CKDGen	26831199	European	2016	0.011	0.0054	0.037	+	11529	0	11529	39	ml/min/1.73m2	CKDGen_eGFRcrea-DM_EUR_2016
rs13010288	rs13010288	chr2:51824512	chr2:51597374	G	T	log eGFR creatinine	EFO_0005208	CKDGen	26831199	African	2016	0.018	0.008	0.029	+	16474	0	16474	12	ml/min/1.73m2	CKDGen_eGFRcrea_AFR_2016
rs13010288	rs13010288	chr2:51824512	chr2:51597374	G	T	log eGFR creatinine	EFO_0005208	CKDGen	20383146	European	2010	NA	NA	0.025	+	67093	0	67093	20	ml/min/1.73m2	CKDGen_eGFRcrea_EUR_2010
rs13010288	rs13010288	chr2:51824512	chr2:51597374	G	T	Body mass index in physically active males	EFO_0004340	GIANT	28448500	Mixed	2017	0.0235	0.0108	0.0294	+	61582	0	61582	52	IVNT	GIANT_BMI-Active-M_Mixed_2017
rs13010288	rs13010288	chr2:51824512	chr2:51597374	G	T	Body mass index in physically active indivdiuals	EFO_0004340	GIANT	28448500	European	2017	0.0159	0.0071	0.0261	+	138222	0	138222	57	IVNT	GIANT_BMI-Active_EUR_2017
rs13010288	rs13010288	chr2:51824512	chr2:51597374	G	T	Body mass index in physically active indivdiuals	EFO_0004340	GIANT	28448500	Mixed	2017	0.0161	0.007	0.02243	+	150206	0	150206	60	IVNT	GIANT_BMI-Active_Mixed_2017
rs13010288	rs13010288	chr2:51824512	chr2:51597374	G	T	Body mass index in males less than or equal to 50 years of age	EFO_0004340	GIANT	26426971	European	2015	0.04	0.011	0.00037	+	50131	0	50131	114	IVNT	GIANT_BMI-M-LE-50_EUR_2015
rs13010288	rs13010288	chr2:51824512	chr2:51597374	G	T	Body mass index in males	EFO_0004340	GIANT	23754948	European	2013	0.02	0.0094	0.038	+	58665	0	58665	46	IVNT	GIANT_BMI-M_EUR_2013
rs13010288	rs13010288	chr2:51824512	chr2:51597374	G	T	Body mass index in males	EFO_0004340	GIANT	25673413	Mixed	2015	0.0201	0.0075	0.007362	+	152893	0	152893	106	IVNT	GIANT_BMI-M_Mixed_2015
rs13010288	rs13010288	chr2:51824512	chr2:51597374	G	T	Body mass index in male non-smokers	EFO_0004340	GIANT	28443625	Mixed	2017	0.0289	0.0095	0.002376	+	78101	0	78101	72	IVNT	GIANT_BMI-Non-smokers-M_Mixed_2017
rs13010288	rs13010288	chr2:51824512	chr2:51597374	G	T	Body mass index in non-smokers	EFO_0004340	GIANT	28443625	European	2017	0.018	0.0066	0.006636	+	164355	0	164355	73	IVNT	GIANT_BMI-Non-smokers_EUR_2017
rs13010288	rs13010288	chr2:51824512	chr2:51597374	G	T	Body mass index in non-smokers	EFO_0004340	GIANT	28443625	Mixed	2017	0.0161	0.0063	0.01089	+	190198	0	190198	79	IVNT	GIANT_BMI-Non-smokers_Mixed_2017
rs13010288	rs13010288	chr2:51824512	chr2:51597374	G	T	Body mass index adjsuted for physical activity in males	EFO_0004340	GIANT	28448500	Mixed	2017	0.0211	0.0094	0.02433	+	84503	0	84503	52	IVNT	GIANT_BMI-adjusted-PA-M_Mixed_2017
rs13010288	rs13010288	chr2:51824512	chr2:51597374	G	T	Body mass index adjusted for physical activity	EFO_0004340	GIANT	28448500	European	2017	0.0162	0.0065	0.01205	+	180431	0	180431	57	IVNT	GIANT_BMI-adjusted-PA_EUR_2017
rs13010288	rs13010288	chr2:51824512	chr2:51597374	G	T	Body mass index adjusted for physical activity	EFO_0004340	GIANT	28448500	Mixed	2017	0.0163	0.0063	0.009758	+	200455	0	200455	60	IVNT	GIANT_BMI-adjusted-PA_Mixed_2017
rs13010288	rs13010288	chr2:51824512	chr2:51597374	G	T	Body mass index adjusted for smoking in males	EFO_0004340	GIANT	28443625	Mixed	2017	0.0176	0.0083	0.03495	+	102746	0	102746	72	IVNT	GIANT_BMI-adjusted-Smoking-M_Mixed_2017
rs13010288	rs13010288	chr2:51824512	chr2:51597374	G	T	Body mass index adjusted for smoking	EFO_0004340	GIANT	28443625	European	2017	0.0125	0.0058	0.02993	+	210235	0	210235	73	IVNT	GIANT_BMI-adjusted-Smoking_EUR_2017
rs13010288	rs13010288	chr2:51824512	chr2:51597374	G	T	Body mass index adjusted for smoking	EFO_0004340	GIANT	28443625	Mixed	2017	0.0115	0.0056	0.04093	+	240608	0	240608	79	IVNT	GIANT_BMI-adjusted-Smoking_Mixed_2017
rs13010288	rs13010288	chr2:51824512	chr2:51597374	G	T	Body mass index	EFO_0004340	GIANT	23754948	European	2013	0.01288	0.006538	0.04891	+	126623	0	126623	46	IVNT	GIANT_BMI_EUR_2013
rs13010288	rs13010288	chr2:51824512	chr2:51597374	G	T	Body mass index	EFO_0004340	GIANT	25673413	European	2015	0.0119	0.0056	0.03359	+	322154	0	322154	114	IVNT	GIANT_BMI_EUR_2015
rs13010288	rs13010288	chr2:51824512	chr2:51597374	G	T	Body mass index	EFO_0004340	GIANT	25673413	Mixed	2015	0.0123	0.0054	0.02274	+	339224	0	339224	125	IVNT	GIANT_BMI_Mixed_2015
rs13010288	rs13010288	chr2:51824512	chr2:51597374	G	T	Obesity class 1	EFO_0001073	GIANT	23563607	European	2013	0.057	0.019	0.0023	+	98697	32858	65839	51	log OR	GIANT_Obesity-C1_EUR_2013
rs13010288	rs13010288	chr2:51824512	chr2:51597374	G	T	Obesity class 2	EFO_0001073	GIANT	23563607	European	2013	0.069	0.03	0.023	+	72546	9889	62657	51	log OR	GIANT_Obesity-C2_EUR_2013
rs13010288	rs13010288	chr2:51824512	chr2:51597374	G	T	Obesity class 3	EFO_0001073	GIANT	23563607	European	2013	0.13	0.058	0.024	+	50364	2896	47468	51	log OR	GIANT_Obesity-C3_EUR_2013
rs13010288	rs13010288	chr2:51824512	chr2:51597374	G	T	Waist circumference adjusted for physical activity	EFO_0007789	GIANT	28448500	European	2017	0.0128	0.0065	0.04763	+	168035	0	168035	55	IVNT	GIANT_Waist-adjusted-PA_EUR_2017
rs13010288	rs13010288	chr2:51824512	chr2:51597374	G	T	College completion	NCIT_C67137;NCIT_C61514	SSGAC	23722424	European	2013	NA	NA	0.0001548	NA	101069	-	-	-	-	GRASP
rs13010288	rs13010288	chr2:51824512	chr2:51597374	G	T	Serum creatinine	EFO_0004518	CKDGen	20383146	European	2010	NA	NA	0.029	NA	67093	-	-	-	-	GRASP
rs13010288	rs13010288	chr2:51824512	chr2:51597374	G	T	Triglycerides	EFO_0004530	Kathiresan S	19060906	European	2008	NA	NA	0.03754	NA	19840	-	-	-	-	GRASP
rs13010288	rs13010288	chr2:51824512	chr2:51597374	G	T	Years of education	NCIT_C122393;NCIT_C19549	SSGAC	23722424	European	2013	NA	NA	1.991e-06	NA	101069	-	-	-	-	GRASP
rs13010288	rs13010288	chr2:51824512	chr2:51597374	G	T	Age at first live birth	EFO_0009101	Neale B	UKBB	European	2017	-0.01908	0.005774	0.0009503	-	123846	0	123846	1	IVNT	Neale-B_UKBB_EUR_2017
rs13010288	rs13010288	chr2:51824512	chr2:51597374	G	T	Age completed full time education	EFO_0004784	Neale B	UKBB	European	2017	-0.009421	0.003568	0.008291	-	226899	0	226899	1	-	Neale-B_UKBB_EUR_2017
rs13010288	rs13010288	chr2:51824512	chr2:51597374	G	T	Alcohol intake frequency	EFO_0004329	Neale B	UKBB	European	2017	0.01814	0.005212	0.0005023	+	336965	0	336965	1	-	Neale-B_UKBB_EUR_2017
rs13010288	rs13010288	chr2:51824512	chr2:51597374	G	T	Alcohol usually taken with meals	EFO_0004329	Neale B	UKBB	European	2017	-0.008281	0.002274	0.0002704	-	172454	116941	55513	1	risk diff	Neale-B_UKBB_EUR_2017
rs13010288	rs13010288	chr2:51824512	chr2:51597374	G	T	Antenatal screening	EFO_0009787	Neale B	UKBB	European	2017	-0.0003418	0.0001648	0.03805	-	337199	719	336480	1	risk diff	Neale-B_UKBB_EUR_2017
rs13010288	rs13010288	chr2:51824512	chr2:51597374	G	T	Arm fat-free mass left	-	Neale B	UKBB	European	2017	0.00527	0.002265	0.01999	+	331159	0	331159	1	IVNT	Neale-B_UKBB_EUR_2017
rs13010288	rs13010288	chr2:51824512	chr2:51597374	G	T	Arm fat-free mass right	-	Neale B	UKBB	European	2017	0.004657	0.00222	0.03594	+	331221	0	331221	1	IVNT	Neale-B_UKBB_EUR_2017
rs13010288	rs13010288	chr2:51824512	chr2:51597374	G	T	Arm predicted mass left	-	Neale B	UKBB	European	2017	0.005323	0.002257	0.01834	+	331146	0	331146	1	IVNT	Neale-B_UKBB_EUR_2017
rs13010288	rs13010288	chr2:51824512	chr2:51597374	G	T	Asthma	EFO_0000270	Neale B	UKBB	European	2017	0.002618	0.001142	0.02185	+	336782	38791	297991	1	risk diff	Neale-B_UKBB_EUR_2017
rs13010288	rs13010288	chr2:51824512	chr2:51597374	G	T	Asthma	EFO_0000270	Neale B	UKBB	European	2017	0.000486	0.000216	0.02442	+	337199	1235	335964	1	risk diff	Neale-B_UKBB_EUR_2017
rs13010288	rs13010288	chr2:51824512	chr2:51597374	G	T	Average weekly red wine intake	EFO_0004329	Neale B	UKBB	European	2017	-0.01178	0.003531	0.000845	-	241008	0	241008	1	IVNT	Neale-B_UKBB_EUR_2017
rs13010288	rs13010288	chr2:51824512	chr2:51597374	G	T	Benign mammary dysplasia	EFO_1000145	Neale B	UKBB	European	2017	-0.0004382	0.0001839	0.01716	-	337199	896	336303	1	risk diff	Neale-B_UKBB_EUR_2017
rs13010288	rs13010288	chr2:51824512	chr2:51597374	G	T	Benign neoplasm of mouth and pharynx	EFO_0002422	Neale B	UKBB	European	2017	0.0001989	9.963e-05	0.04587	+	337199	262	336937	1	risk diff	Neale-B_UKBB_EUR_2017
rs13010288	rs13010288	chr2:51824512	chr2:51597374	G	T	Body mass index	EFO_0004340	Neale B	UKBB	European	2017	0.008459	0.003525	0.01641	+	336107	0	336107	1	IVNT	Neale-B_UKBB_EUR_2017
rs13010288	rs13010288	chr2:51824512	chr2:51597374	G	T	Cascot confidence score	EFO_0005241	Neale B	UKBB	European	2017	-0.04834	0.02067	0.01937	-	9825	0	9825	1	IVNT	Neale-B_UKBB_EUR_2017
rs13010288	rs13010288	chr2:51824512	chr2:51597374	G	T	Cause of death: cerebrovascular disease, unspecified	-	Neale B	UKBB	European	2017	-0.002344	0.000912	0.01018	-	7637	11	7626	1	risk diff	Neale-B_UKBB_EUR_2017
rs13010288	rs13010288	chr2:51824512	chr2:51597374	G	T	Cause of death: congestive heart failure	EFO_0000373	Neale B	UKBB	European	2017	-0.001909	0.0008695	0.02814	-	7637	10	7627	1	risk diff	Neale-B_UKBB_EUR_2017
rs13010288	rs13010288	chr2:51824512	chr2:51597374	G	T	Cause of death: malignant neoplasm of ovary	EFO_0003893	Neale B	UKBB	European	2017	-0.007967	0.003612	0.02743	-	7637	184	7453	1	risk diff	Neale-B_UKBB_EUR_2017
rs13010288	rs13010288	chr2:51824512	chr2:51597374	G	T	Cause of death: malignant neoplasm of uterus, part unspecified	-	Neale B	UKBB	European	2017	0.00304	0.001314	0.02078	+	7637	23	7614	1	risk diff	Neale-B_UKBB_EUR_2017
rs13010288	rs13010288	chr2:51824512	chr2:51597374	G	T	Cause of death: malignant neoplasm without specification of site	EFO_0000311	Neale B	UKBB	European	2017	-0.009256	0.003465	0.007574	-	7637	162	7475	1	risk diff	Neale-B_UKBB_EUR_2017
rs13010288	rs13010288	chr2:51824512	chr2:51597374	G	T	Cause of death: septicaemia, unspecified	-	Neale B	UKBB	European	2017	-0.002664	0.001132	0.01862	-	7637	17	7620	1	risk diff	Neale-B_UKBB_EUR_2017
rs13010288	rs13010288	chr2:51824512	chr2:51597374	G	T	Cause of death: vascular dementia, unspecified	-	Neale B	UKBB	European	2017	-0.00357	0.0009112	8.989e-05	-	7637	11	7626	1	risk diff	Neale-B_UKBB_EUR_2017
rs13010288	rs13010288	chr2:51824512	chr2:51597374	G	T	Chest pain or discomfort walking normally	EFO_0003843	Neale B	UKBB	European	2017	0.008905	0.003447	0.009793	+	51475	8816	42659	1	risk diff	Neale-B_UKBB_EUR_2017
rs13010288	rs13010288	chr2:51824512	chr2:51597374	G	T	Cochlear implant	-	Neale B	UKBB	European	2017	-0.0004052	0.0001778	0.02264	-	111326	91	111235	1	risk diff	Neale-B_UKBB_EUR_2017
rs13010288	rs13010288	chr2:51824512	chr2:51597374	G	T	Complications of procedures	EFO_0009518	Neale B	UKBB	European	2017	0.0009703	0.0003683	0.008427	+	337199	3617	333582	1	risk diff	Neale-B_UKBB_EUR_2017
rs13010288	rs13010288	chr2:51824512	chr2:51597374	G	T	Conductive and sensorineural hearing loss	EFO_0004238	Neale B	UKBB	European	2017	-0.0001751	7.979e-05	0.02818	-	337199	168	337031	1	risk diff	Neale-B_UKBB_EUR_2017
rs13010288	rs13010288	chr2:51824512	chr2:51597374	G	T	Creatinine in urine	EFO_0007934	Neale B	UKBB	European	2017	0.01289	0.003375	0.000134	+	327525	0	327525	1	IVNT	Neale-B_UKBB_EUR_2017
rs13010288	rs13010288	chr2:51824512	chr2:51597374	G	T	Current employment status: unable to work because of sickness or disability	EFO_0005241	Neale B	UKBB	European	2017	0.0027	0.0006777	6.763e-05	+	336252	12554	323698	1	risk diff	Neale-B_UKBB_EUR_2017
rs13010288	rs13010288	chr2:51824512	chr2:51597374	G	T	Current tobacco smoking	EFO_0006527	Neale B	UKBB	European	2017	0.005316	0.001939	0.006106	+	337030	0	337030	1	-	Neale-B_UKBB_EUR_2017
rs13010288	rs13010288	chr2:51824512	chr2:51597374	G	T	Cutaneous abscess, furuncle and carbuncle	-	Neale B	UKBB	European	2017	0.0004212	0.0002111	0.04595	+	337199	1179	336020	1	risk diff	Neale-B_UKBB_EUR_2017
rs13010288	rs13010288	chr2:51824512	chr2:51597374	G	T	Dislocation, sprain and strain of joints and ligaments at wrist and hand level	EFO_0009521	Neale B	UKBB	European	2017	0.0002039	0.0001034	0.04851	+	337199	282	336917	1	risk diff	Neale-B_UKBB_EUR_2017
rs13010288	rs13010288	chr2:51824512	chr2:51597374	G	T	Duration walking for pleasure	EFO_0008002	Neale B	UKBB	European	2017	-0.01514	0.006221	0.01494	-	240788	0	240788	1	-	Neale-B_UKBB_EUR_2017
rs13010288	rs13010288	chr2:51824512	chr2:51597374	G	T	Dystonia	-	Neale B	UKBB	European	2017	-0.0001438	5.609e-05	0.01034	-	337199	83	337116	1	risk diff	Neale-B_UKBB_EUR_2017
rs13010288	rs13010288	chr2:51824512	chr2:51597374	G	T	Ever highly irritable or argumentative for 2 days	EFO_0009594	Neale B	UKBB	European	2017	0.004963	0.002399	0.03855	+	108925	19265	89660	1	risk diff	Neale-B_UKBB_EUR_2017
rs13010288	rs13010288	chr2:51824512	chr2:51597374	G	T	Ever smoked	EFO_0006527	Neale B	UKBB	European	2017	0.003957	0.001745	0.02333	+	336067	202585	133482	1	risk diff	Neale-B_UKBB_EUR_2017
rs13010288	rs13010288	chr2:51824512	chr2:51597374	G	T	Exposure to tobacco smoke outside home	EFO_0009115	Neale B	UKBB	European	2017	0.004709	0.00217	0.03002	+	286550	0	286550	1	-	Neale-B_UKBB_EUR_2017
rs13010288	rs13010288	chr2:51824512	chr2:51597374	G	T	Eye problems or disorders: cataract	EFO_0001059	Neale B	UKBB	European	2017	0.004295	0.001853	0.02048	+	108817	10475	98342	1	risk diff	Neale-B_UKBB_EUR_2017
rs13010288	rs13010288	chr2:51824512	chr2:51597374	G	T	Eye problems or disorders: none of the above	-	Neale B	UKBB	European	2017	-0.005595	0.00261	0.03204	-	108817	84686	24131	1	risk diff	Neale-B_UKBB_EUR_2017
rs13010288	rs13010288	chr2:51824512	chr2:51597374	G	T	Eye problems or disorders: other serious eye condition	-	Neale B	UKBB	European	2017	0.002897	0.001441	0.04438	+	108817	6058	102759	1	risk diff	Neale-B_UKBB_EUR_2017
rs13010288	rs13010288	chr2:51824512	chr2:51597374	G	T	Falls in the last year	-	Neale B	UKBB	European	2017	0.004205	0.002023	0.03769	+	336617	0	336617	1	-	Neale-B_UKBB_EUR_2017
rs13010288	rs13010288	chr2:51824512	chr2:51597374	G	T	Fathers age at death	-	Neale B	UKBB	European	2017	-0.01131	0.004122	0.006085	-	248726	0	248726	1	IVNT	Neale-B_UKBB_EUR_2017
rs13010288	rs13010288	chr2:51824512	chr2:51597374	G	T	Fed-up feelings	EFO_0009588	Neale B	UKBB	European	2017	0.00433	0.001771	0.01452	+	330549	134124	196425	1	risk diff	Neale-B_UKBB_EUR_2017
rs13010288	rs13010288	chr2:51824512	chr2:51597374	G	T	Fractured bone site: other bones	EFO_0003931	Neale B	UKBB	European	2017	0.001921	0.0007943	0.01556	+	335546	17380	318166	1	risk diff	Neale-B_UKBB_EUR_2017
rs13010288	rs13010288	chr2:51824512	chr2:51597374	G	T	Fractured or broken bones in last 5 years	EFO_0003931	Neale B	UKBB	European	2017	0.002126	0.001055	0.04389	+	335587	32193	303394	1	risk diff	Neale-B_UKBB_EUR_2017
rs13010288	rs13010288	chr2:51824512	chr2:51597374	G	T	Frequency of travelling from home to job workplace	EFO_0005241	Neale B	UKBB	European	2017	0.01235	0.004079	0.002463	+	190557	0	190557	1	-	Neale-B_UKBB_EUR_2017
rs13010288	rs13010288	chr2:51824512	chr2:51597374	G	T	Frequency of unenthusiasm or disinterest in last 2 weeks	-	Neale B	UKBB	European	2017	0.004429	0.002145	0.03893	+	326730	0	326730	1	-	Neale-B_UKBB_EUR_2017
rs13010288	rs13010288	chr2:51824512	chr2:51597374	G	T	Frequency of walking for pleasure in last 4 weeks	EFO_0008002	Neale B	UKBB	European	2017	0.01302	0.006286	0.03834	+	240924	0	240924	1	-	Neale-B_UKBB_EUR_2017
rs13010288	rs13010288	chr2:51824512	chr2:51597374	G	T	Had major operations	-	Neale B	UKBB	European	2017	0.005349	0.002525	0.03412	+	155045	99647	55398	1	risk diff	Neale-B_UKBB_EUR_2017
rs13010288	rs13010288	chr2:51824512	chr2:51597374	G	T	Had other major operations	-	Neale B	UKBB	European	2017	0.00595	0.002303	0.009772	+	179567	120566	59001	1	risk diff	Neale-B_UKBB_EUR_2017
rs13010288	rs13010288	chr2:51824512	chr2:51597374	G	T	Height	EFO_0004339	Neale B	UKBB	European	2017	-0.005754	0.002532	0.02307	-	336474	0	336474	1	IVNT	Neale-B_UKBB_EUR_2017
rs13010288	rs13010288	chr2:51824512	chr2:51597374	G	T	Hordeolum and chalazion	EFO_0009547	Neale B	UKBB	European	2017	0.0004238	0.0002058	0.03948	+	337199	1121	336078	1	risk diff	Neale-B_UKBB_EUR_2017
rs13010288	rs13010288	chr2:51824512	chr2:51597374	G	T	Illnesses of father: alzheimers disease or dementia	EFO_0000249	Neale B	UKBB	European	2017	-0.001893	0.0008002	0.01801	-	292807	14024	278783	1	risk diff	Neale-B_UKBB_EUR_2017
rs13010288	rs13010288	chr2:51824512	chr2:51597374	G	T	Illnesses of father: high blood pressure	EFO_0004325	Neale B	UKBB	European	2017	-0.004297	0.001584	0.006668	-	294950	66341	228609	1	risk diff	Neale-B_UKBB_EUR_2017
rs13010288	rs13010288	chr2:51824512	chr2:51597374	G	T	Illnesses of mother: high blood pressure	EFO_0004325	Neale B	UKBB	European	2017	-0.003539	0.001702	0.03757	-	311681	94817	216864	1	risk diff	Neale-B_UKBB_EUR_2017
rs13010288	rs13010288	chr2:51824512	chr2:51597374	G	T	Illnesses of mother: none of the above, group 1	-	Neale B	UKBB	European	2017	0.003655	0.001833	0.04612	+	311264	129391	181873	1	risk diff	Neale-B_UKBB_EUR_2017
rs13010288	rs13010288	chr2:51824512	chr2:51597374	G	T	Illnesses of mother: parkinsons disease	EFO_0002508	Neale B	UKBB	European	2017	0.0009517	0.0004679	0.04194	+	308950	5094	303856	1	risk diff	Neale-B_UKBB_EUR_2017
rs13010288	rs13010288	chr2:51824512	chr2:51597374	G	T	Impedance of arm left	-	Neale B	UKBB	European	2017	-0.009408	0.002516	0.0001848	-	331292	0	331292	1	IVNT	Neale-B_UKBB_EUR_2017
rs13010288	rs13010288	chr2:51824512	chr2:51597374	G	T	Impedance of arm right	-	Neale B	UKBB	European	2017	-0.008987	0.002506	0.0003347	-	331279	0	331279	1	IVNT	Neale-B_UKBB_EUR_2017
rs13010288	rs13010288	chr2:51824512	chr2:51597374	G	T	Impedance of whole body	-	Neale B	UKBB	European	2017	-0.008765	0.002717	0.001254	-	331284	0	331284	1	IVNT	Neale-B_UKBB_EUR_2017
rs13010288	rs13010288	chr2:51824512	chr2:51597374	G	T	Injury of muscle and tendon at shoulder and upper arm level	EFO_1001178	Neale B	UKBB	European	2017	-0.0001307	5.642e-05	0.02053	-	337199	84	337115	1	risk diff	Neale-B_UKBB_EUR_2017
rs13010288	rs13010288	chr2:51824512	chr2:51597374	G	T	Intermittent tinnitus	EFO_0007616	Neale B	UKBB	European	2017	-0.003956	0.001791	0.02721	-	109411	9796	99615	1	risk diff	Neale-B_UKBB_EUR_2017
rs13010288	rs13010288	chr2:51824512	chr2:51597374	G	T	Irritability	EFO_0009594	Neale B	UKBB	European	2017	0.004691	0.001637	0.00417	+	322668	90282	232386	1	risk diff	Neale-B_UKBB_EUR_2017
rs13010288	rs13010288	chr2:51824512	chr2:51597374	G	T	Job involves heavy manual or physical work	EFO_0005241	Neale B	UKBB	European	2017	0.008115	0.00414	0.04996	+	190643	0	190643	1	-	Neale-B_UKBB_EUR_2017
rs13010288	rs13010288	chr2:51824512	chr2:51597374	G	T	Leg fat percentage right	-	Neale B	UKBB	European	2017	0.0049	0.002256	0.0299	+	331296	0	331296	1	IVNT	Neale-B_UKBB_EUR_2017
rs13010288	rs13010288	chr2:51824512	chr2:51597374	G	T	Leg pain when walking ever disappears while walking	EFO_0003843	Neale B	UKBB	European	2017	-0.01971	0.008844	0.0259	-	12832	4483	8349	1	risk diff	Neale-B_UKBB_EUR_2017
rs13010288	rs13010288	chr2:51824512	chr2:51597374	G	T	Leg pain when walking normally	EFO_0003843	Neale B	UKBB	European	2017	0.01466	0.006734	0.02953	+	23470	13259	10211	1	risk diff	Neale-B_UKBB_EUR_2017
rs13010288	rs13010288	chr2:51824512	chr2:51597374	G	T	Length of working week for main job	EFO_0005241	Neale B	UKBB	European	2017	0.01276	0.004437	0.004026	+	188166	0	188166	1	IVNT	Neale-B_UKBB_EUR_2017
rs13010288	rs13010288	chr2:51824512	chr2:51597374	G	T	Long-standing illness, disability or infirmity	-	Neale B	UKBB	European	2017	0.003815	0.001691	0.02407	+	329663	107123	222540	1	risk diff	Neale-B_UKBB_EUR_2017
rs13010288	rs13010288	chr2:51824512	chr2:51597374	G	T	Maternal care for known or suspected foetal abnormality and damage	EFO_0009682	Neale B	UKBB	European	2017	0.0001274	5.437e-05	0.01911	+	337199	78	337121	1	risk diff	Neale-B_UKBB_EUR_2017
rs13010288	rs13010288	chr2:51824512	chr2:51597374	G	T	Maternal smoking around birth	EFO_0006527	Neale B	UKBB	European	2017	0.004771	0.001768	0.006956	+	289727	88601	201126	1	risk diff	Neale-B_UKBB_EUR_2017
rs13010288	rs13010288	chr2:51824512	chr2:51597374	G	T	Mean time to correctly identify matches	-	Neale B	UKBB	European	2017	-0.009022	0.003521	0.01041	-	335139	0	335139	1	IVNT	Neale-B_UKBB_EUR_2017
rs13010288	rs13010288	chr2:51824512	chr2:51597374	G	T	Mental disorder, not otherwise specified	EFO_0000677	Neale B	UKBB	European	2017	0.0001698	6.001e-05	0.004663	+	337199	95	337104	1	risk diff	Neale-B_UKBB_EUR_2017
rs13010288	rs13010288	chr2:51824512	chr2:51597374	G	T	Miserableness	-	Neale B	UKBB	European	2017	0.003614	0.001766	0.04069	+	331856	141755	190101	1	risk diff	Neale-B_UKBB_EUR_2017
rs13010288	rs13010288	chr2:51824512	chr2:51597374	G	T	Mood swings	EFO_0008475	Neale B	UKBB	European	2017	0.005218	0.001798	0.003704	+	329428	148601	180827	1	risk diff	Neale-B_UKBB_EUR_2017
rs13010288	rs13010288	chr2:51824512	chr2:51597374	G	T	Morning or evening person	EFO_0008328	Neale B	UKBB	European	2017	-0.009417	0.003507	0.007255	-	301143	0	301143	1	-	Neale-B_UKBB_EUR_2017
rs13010288	rs13010288	chr2:51824512	chr2:51597374	G	T	Mother still alive	-	Neale B	UKBB	European	2017	0.004576	0.00176	0.009306	+	331902	130993	200909	1	risk diff	Neale-B_UKBB_EUR_2017
rs13010288	rs13010288	chr2:51824512	chr2:51597374	G	T	Mouth or teeth dental problems: dentures	-	Neale B	UKBB	European	2017	0.003437	0.001339	0.01029	+	336138	56894	279244	1	risk diff	Neale-B_UKBB_EUR_2017
rs13010288	rs13010288	chr2:51824512	chr2:51597374	G	T	Mouth or teeth dental problems: loose teeth	-	Neale B	UKBB	European	2017	0.001444	0.0006965	0.0381	+	336138	13238	322900	1	risk diff	Neale-B_UKBB_EUR_2017
rs13010288	rs13010288	chr2:51824512	chr2:51597374	G	T	Neuromuscular dysfunction of bladder	-	Neale B	UKBB	European	2017	0.0004071	0.0001739	0.01924	+	337199	800	336399	1	risk diff	Neale-B_UKBB_EUR_2017
rs13010288	rs13010288	chr2:51824512	chr2:51597374	G	T	No-wear time bias adjusted acceleration standard deviation	-	Neale B	UKBB	European	2017	0.01786	0.007643	0.01947	+	72615	0	72615	1	IVNT	Neale-B_UKBB_EUR_2017
rs13010288	rs13010288	chr2:51824512	chr2:51597374	G	T	Noisy workplace	EFO_0005241	Neale B	UKBB	European	2017	0.01618	0.006224	0.009349	+	110439	0	110439	1	-	Neale-B_UKBB_EUR_2017
rs13010288	rs13010288	chr2:51824512	chr2:51597374	G	T	Number of operations	EFO_0009802	Neale B	UKBB	European	2017	0.008578	0.002792	0.002127	+	337159	0	337159	1	-	Neale-B_UKBB_EUR_2017
rs13010288	rs13010288	chr2:51824512	chr2:51597374	G	T	Other acquired deformities of musculoskeletal system and connective tissue	EFO_1001986	Neale B	UKBB	European	2017	0.000156	7.908e-05	0.0485	+	337199	165	337034	1	risk diff	Neale-B_UKBB_EUR_2017
rs13010288	rs13010288	chr2:51824512	chr2:51597374	G	T	Other benign neoplasms of uterus	EFO_0003859	Neale B	UKBB	European	2017	-0.0001606	6.658e-05	0.01589	-	337199	117	337082	1	risk diff	Neale-B_UKBB_EUR_2017
rs13010288	rs13010288	chr2:51824512	chr2:51597374	G	T	Other deforming dorsopathies	EFO_0002461	Neale B	UKBB	European	2017	0.0002484	0.0001133	0.02838	+	337199	339	336860	1	risk diff	Neale-B_UKBB_EUR_2017
rs13010288	rs13010288	chr2:51824512	chr2:51597374	G	T	Other demyelinating diseases of central nervous system	EFO_0000618	Neale B	UKBB	European	2017	0.0002441	7.86e-05	0.001898	+	337199	163	337036	1	risk diff	Neale-B_UKBB_EUR_2017
rs13010288	rs13010288	chr2:51824512	chr2:51597374	G	T	Other diseases of gallbladder	EFO_0003832	Neale B	UKBB	European	2017	0.0002092	8.44e-05	0.01319	+	337199	188	337011	1	risk diff	Neale-B_UKBB_EUR_2017
rs13010288	rs13010288	chr2:51824512	chr2:51597374	G	T	Other diseases of oesophagus	EFO_0009544	Neale B	UKBB	European	2017	-0.001128	0.0003601	0.001728	-	337199	3460	333739	1	risk diff	Neale-B_UKBB_EUR_2017
rs13010288	rs13010288	chr2:51824512	chr2:51597374	G	T	Other diseases of upper respiratory tract	EFO_0000684	Neale B	UKBB	European	2017	0.0002	9.396e-05	0.03327	+	337199	233	336966	1	risk diff	Neale-B_UKBB_EUR_2017
rs13010288	rs13010288	chr2:51824512	chr2:51597374	G	T	Other disorders of brain	EFO_0007467	Neale B	UKBB	European	2017	-0.0001637	8.236e-05	0.04682	-	337199	179	337020	1	risk diff	Neale-B_UKBB_EUR_2017
rs13010288	rs13010288	chr2:51824512	chr2:51597374	G	T	Other disorders of eyelid	EFO_0009547	Neale B	UKBB	European	2017	-0.0008697	0.0003298	0.008363	-	337199	2894	334305	1	risk diff	Neale-B_UKBB_EUR_2017
rs13010288	rs13010288	chr2:51824512	chr2:51597374	G	T	Other disorders of skin and subcutaneous tissue	EFO_0000701	Neale B	UKBB	European	2017	0.0007121	0.0003226	0.02728	+	337199	2767	334432	1	risk diff	Neale-B_UKBB_EUR_2017
rs13010288	rs13010288	chr2:51824512	chr2:51597374	G	T	Other dorsopathies	EFO_0009676	Neale B	UKBB	European	2017	-0.000207	9.905e-05	0.03665	-	337199	259	336940	1	risk diff	Neale-B_UKBB_EUR_2017
rs13010288	rs13010288	chr2:51824512	chr2:51597374	G	T	Other inflammation of vagina and vulva	EFO_1001239	Neale B	UKBB	European	2017	0.00025	0.0001111	0.02441	+	337199	326	336873	1	risk diff	Neale-B_UKBB_EUR_2017
rs13010288	rs13010288	chr2:51824512	chr2:51597374	G	T	Other necrotising vasculopathies	EFO_1001209	Neale B	UKBB	European	2017	0.0001955	8.12e-05	0.01607	+	337199	174	337025	1	risk diff	Neale-B_UKBB_EUR_2017
rs13010288	rs13010288	chr2:51824512	chr2:51597374	G	T	Pack years adult smoking as proportion of life span exposed to smoking	EFO_0004318	Neale B	UKBB	European	2017	0.01642	0.006466	0.01112	+	101726	0	101726	1	IVNT	Neale-B_UKBB_EUR_2017
rs13010288	rs13010288	chr2:51824512	chr2:51597374	G	T	Pack years of smoking preview only	EFO_0004318;EFO_0006526	Neale B	UKBB	European	2017	0.0157	0.006444	0.01487	+	101726	0	101726	1	IVNT	Neale-B_UKBB_EUR_2017
rs13010288	rs13010288	chr2:51824512	chr2:51597374	G	T	Pain type experienced in last month: knee pain	EFO_0003843	Neale B	UKBB	European	2017	0.00317	0.001464	0.03031	+	336650	71561	265089	1	risk diff	Neale-B_UKBB_EUR_2017
rs13010288	rs13010288	chr2:51824512	chr2:51597374	G	T	Pain type experienced in last month: none of the above	EFO_0003843	Neale B	UKBB	European	2017	-0.00475	0.001756	0.006816	-	336650	136199	200451	1	risk diff	Neale-B_UKBB_EUR_2017
rs13010288	rs13010288	chr2:51824512	chr2:51597374	G	T	Pain type experienced in last month: pain all over the body	EFO_0003843	Neale B	UKBB	European	2017	0.0008582	0.0004369	0.04951	+	336650	5099	331551	1	risk diff	Neale-B_UKBB_EUR_2017
rs13010288	rs13010288	chr2:51824512	chr2:51597374	G	T	Polyarthrosis	EFO_1000999	Neale B	UKBB	European	2017	0.0003208	0.0001527	0.03561	+	337199	616	336583	1	risk diff	Neale-B_UKBB_EUR_2017
rs13010288	rs13010288	chr2:51824512	chr2:51597374	G	T	Potassium in urine	EFO_0009283	Neale B	UKBB	European	2017	0.008476	0.003579	0.01786	+	326816	0	326816	1	IVNT	Neale-B_UKBB_EUR_2017
rs13010288	rs13010288	chr2:51824512	chr2:51597374	G	T	Previous tinnitus	EFO_0007616	Neale B	UKBB	European	2017	0.003914	0.001966	0.04656	+	109411	12076	97335	1	risk diff	Neale-B_UKBB_EUR_2017
rs13010288	rs13010288	chr2:51824512	chr2:51597374	G	T	Qualifications: A levels or as levels or equivalent	EFO_0004784	Neale B	UKBB	European	2017	-0.005484	0.001601	0.0006148	-	334070	91710	242360	1	risk diff	Neale-B_UKBB_EUR_2017
rs13010288	rs13010288	chr2:51824512	chr2:51597374	G	T	Qualifications: CSEs or equivalent	EFO_0004784	Neale B	UKBB	European	2017	0.003246	0.001218	0.007706	+	334070	44362	289708	1	risk diff	Neale-B_UKBB_EUR_2017
rs13010288	rs13010288	chr2:51824512	chr2:51597374	G	T	Qualifications: O levels or GCSEs or equivalent	EFO_0004784	Neale B	UKBB	European	2017	-0.004871	0.001787	0.006423	-	334070	159730	174340	1	risk diff	Neale-B_UKBB_EUR_2017
rs13010288	rs13010288	chr2:51824512	chr2:51597374	G	T	Qualifications: college or university degree	EFO_0004784	Neale B	UKBB	European	2017	-0.009173	0.00167	3.99e-08	-	334070	106305	227765	1	risk diff	Neale-B_UKBB_EUR_2017
rs13010288	rs13010288	chr2:51824512	chr2:51597374	G	T	Qualifications: none	EFO_0004784	Neale B	UKBB	European	2017	0.006269	0.001354	3.679e-06	+	334070	57567	276503	1	risk diff	Neale-B_UKBB_EUR_2017
rs13010288	rs13010288	chr2:51824512	chr2:51597374	G	T	Qualifications: other professional qualifications	EFO_0004784	Neale B	UKBB	European	2017	-0.00364	0.001632	0.02571	-	334070	97524	236546	1	risk diff	Neale-B_UKBB_EUR_2017
rs13010288	rs13010288	chr2:51824512	chr2:51597374	G	T	Reason for reducing amount of alcohol drunk: health precaution	EFO_0004329	Neale B	UKBB	European	2017	-0.005838	0.002751	0.03383	-	124798	40728	84070	1	risk diff	Neale-B_UKBB_EUR_2017
rs13010288	rs13010288	chr2:51824512	chr2:51597374	G	T	Relative age of first facial hair	EFO_0007822	Neale B	UKBB	European	2017	0.004853	0.002324	0.03678	+	151113	0	151113	1	-	Neale-B_UKBB_EUR_2017
rs13010288	rs13010288	chr2:51824512	chr2:51597374	G	T	Risk taking	-	Neale B	UKBB	European	2017	0.003098	0.001558	0.04682	+	325821	82808	243013	1	risk diff	Neale-B_UKBB_EUR_2017
rs13010288	rs13010288	chr2:51824512	chr2:51597374	G	T	Secondary malignant neoplasm of other sites	EFO_0000632	Neale B	UKBB	European	2017	-0.0002599	0.000126	0.03912	-	337199	419	336780	1	risk diff	Neale-B_UKBB_EUR_2017
rs13010288	rs13010288	chr2:51824512	chr2:51597374	G	T	Secondary malignant neoplasm of respiratory and digestive organs	EFO_0009812	Neale B	UKBB	European	2017	-0.0002977	0.0001438	0.03839	-	337199	546	336653	1	risk diff	Neale-B_UKBB_EUR_2017
rs13010288	rs13010288	chr2:51824512	chr2:51597374	G	T	Self-reported abdominal hernia	-	Neale B	UKBB	European	2017	0.0002246	9.047e-05	0.01303	+	337159	216	336943	1	risk diff	Neale-B_UKBB_EUR_2017
rs13010288	rs13010288	chr2:51824512	chr2:51597374	G	T	Self-reported abnormal smear	-	Neale B	UKBB	European	2017	0.0002809	0.0001321	0.03342	+	337159	461	336698	1	risk diff	Neale-B_UKBB_EUR_2017
rs13010288	rs13010288	chr2:51824512	chr2:51597374	G	T	Self-reported acne or acne vulgaris	EFO_0003894	Neale B	UKBB	European	2017	0.00022	8.464e-05	0.009356	+	337159	189	336970	1	risk diff	Neale-B_UKBB_EUR_2017
rs13010288	rs13010288	chr2:51824512	chr2:51597374	G	T	Self-reported asthma	EFO_0000270	Neale B	UKBB	European	2017	0.002555	0.001144	0.02552	+	337159	39049	298110	1	risk diff	Neale-B_UKBB_EUR_2017
rs13010288	rs13010288	chr2:51824512	chr2:51597374	G	T	Self-reported cerebral palsy	EFO_1000632	Neale B	UKBB	European	2017	0.0001351	6.66e-05	0.04251	+	337159	117	337042	1	risk diff	Neale-B_UKBB_EUR_2017
rs13010288	rs13010288	chr2:51824512	chr2:51597374	G	T	Self-reported chronic obstructive airways disease or copd	EFO_0000341	Neale B	UKBB	European	2017	0.0005621	0.0002111	0.007743	+	337159	1179	335980	1	risk diff	Neale-B_UKBB_EUR_2017
rs13010288	rs13010288	chr2:51824512	chr2:51597374	G	T	Self-reported chronic or degenerative neurological problem	EFO_0000618	Neale B	UKBB	European	2017	0.0001393	6.574e-05	0.03415	+	337159	114	337045	1	risk diff	Neale-B_UKBB_EUR_2017
rs13010288	rs13010288	chr2:51824512	chr2:51597374	G	T	Self-reported deliberate self-harm or suicide attempt	EFO_0004321	Neale B	UKBB	European	2017	0.0001883	7.885e-05	0.01692	+	337159	164	336995	1	risk diff	Neale-B_UKBB_EUR_2017
rs13010288	rs13010288	chr2:51824512	chr2:51597374	G	T	Self-reported dry eyes	EFO_1000906	Neale B	UKBB	European	2017	-0.0002799	0.0001327	0.03492	-	337159	465	336694	1	risk diff	Neale-B_UKBB_EUR_2017
rs13010288	rs13010288	chr2:51824512	chr2:51597374	G	T	Self-reported dyspepsia or indigestion	EFO_0008533	Neale B	UKBB	European	2017	-0.0003903	0.0001255	0.001875	-	337159	416	336743	1	risk diff	Neale-B_UKBB_EUR_2017
rs13010288	rs13010288	chr2:51824512	chr2:51597374	G	T	Self-reported fracture foot	EFO_0009618	Neale B	UKBB	European	2017	0.0001873	8.943e-05	0.03623	+	337159	211	336948	1	risk diff	Neale-B_UKBB_EUR_2017
rs13010288	rs13010288	chr2:51824512	chr2:51597374	G	T	Self-reported fracture hand	EFO_0009514	Neale B	UKBB	European	2017	0.0001755	8.05e-05	0.02925	+	337159	171	336988	1	risk diff	Neale-B_UKBB_EUR_2017
rs13010288	rs13010288	chr2:51824512	chr2:51597374	G	T	Self-reported fracture radius	EFO_0003957	Neale B	UKBB	European	2017	0.0001703	7.515e-05	0.02341	+	337159	149	337010	1	risk diff	Neale-B_UKBB_EUR_2017
rs13010288	rs13010288	chr2:51824512	chr2:51597374	G	T	Self-reported fracture vertebra or crush fracture / vertebral collapse	EFO_0003902	Neale B	UKBB	European	2017	0.000233	9.772e-05	0.01711	+	337159	252	336907	1	risk diff	Neale-B_UKBB_EUR_2017
rs13010288	rs13010288	chr2:51824512	chr2:51597374	G	T	Self-reported head injury	EFO_0009505	Neale B	UKBB	European	2017	-0.0004645	0.0002055	0.02379	-	337159	1118	336041	1	risk diff	Neale-B_UKBB_EUR_2017
rs13010288	rs13010288	chr2:51824512	chr2:51597374	G	T	Self-reported joint disorder	EFO_1000999	Neale B	UKBB	European	2017	0.0007311	0.0002473	0.003118	+	337159	1621	335538	1	risk diff	Neale-B_UKBB_EUR_2017
rs13010288	rs13010288	chr2:51824512	chr2:51597374	G	T	Self-reported kidney stone or ureter stone/bladder stone	EFO_0003845	Neale B	UKBB	European	2017	0.0007735	0.000318	0.01501	+	337159	2694	334465	1	risk diff	Neale-B_UKBB_EUR_2017
rs13010288	rs13010288	chr2:51824512	chr2:51597374	G	T	Self-reported pulmonary embolism + or - dvt	EFO_0003827	Neale B	UKBB	European	2017	0.0006551	0.0003246	0.04356	+	337159	2801	334358	1	risk diff	Neale-B_UKBB_EUR_2017
rs13010288	rs13010288	chr2:51824512	chr2:51597374	G	T	Self-reported rectal cancer	EFO_1000657	Neale B	UKBB	European	2017	0.0002227	9.792e-05	0.02292	+	337159	253	336906	1	risk diff	Neale-B_UKBB_EUR_2017
rs13010288	rs13010288	chr2:51824512	chr2:51597374	G	T	Self-reported renal failure requiring dialysis	EFO_0003884	Neale B	UKBB	European	2017	-0.0001543	7.69e-05	0.04483	-	337159	156	337003	1	risk diff	Neale-B_UKBB_EUR_2017
rs13010288	rs13010288	chr2:51824512	chr2:51597374	G	T	Self-reported retinal artery or vein occlusion	EFO_1001154;EFO_1001157	Neale B	UKBB	European	2017	-0.0001766	7.69e-05	0.02163	-	337159	156	337003	1	risk diff	Neale-B_UKBB_EUR_2017
rs13010288	rs13010288	chr2:51824512	chr2:51597374	G	T	Self-reported rheumatic fever	EFO_0008416	Neale B	UKBB	European	2017	-0.000426	0.000192	0.0265	-	337159	975	336184	1	risk diff	Neale-B_UKBB_EUR_2017
rs13010288	rs13010288	chr2:51824512	chr2:51597374	G	T	Self-reported scarlet fever or scarlatina	EFO_0007477	Neale B	UKBB	European	2017	0.0003002	0.0001246	0.016	+	337159	410	336749	1	risk diff	Neale-B_UKBB_EUR_2017
rs13010288	rs13010288	chr2:51824512	chr2:51597374	G	T	Self-reported spinal cord disorder	EFO_0009488	Neale B	UKBB	European	2017	0.0002343	0.0001116	0.03588	+	337159	329	336830	1	risk diff	Neale-B_UKBB_EUR_2017
rs13010288	rs13010288	chr2:51824512	chr2:51597374	G	T	Self-reported trapped nerve or compressed nerve	EFO_0009487	Neale B	UKBB	European	2017	0.0004007	0.0001942	0.03903	+	337159	997	336162	1	risk diff	Neale-B_UKBB_EUR_2017
rs13010288	rs13010288	chr2:51824512	chr2:51597374	G	T	Sleep duration	EFO_0005271	Neale B	UKBB	European	2017	-0.008939	0.002753	0.001166	-	335410	0	335410	1	-	Neale-B_UKBB_EUR_2017
rs13010288	rs13010288	chr2:51824512	chr2:51597374	G	T	Smoking status: current	EFO_0006527	Neale B	UKBB	European	2017	0.002823	0.001077	0.008739	+	336024	33928	302096	1	risk diff	Neale-B_UKBB_EUR_2017
rs13010288	rs13010288	chr2:51824512	chr2:51597374	G	T	Sodium in urine	EFO_0009282	Neale B	UKBB	European	2017	0.01988	0.00347	1.007e-08	+	326831	0	326831	1	IVNT	Neale-B_UKBB_EUR_2017
rs13010288	rs13010288	chr2:51824512	chr2:51597374	G	T	Subsequent myocardial infarction	EFO_1000883	Neale B	UKBB	European	2017	0.000447	0.000127	0.0004296	+	337199	426	336773	1	risk diff	Neale-B_UKBB_EUR_2017
rs13010288	rs13010288	chr2:51824512	chr2:51597374	G	T	Time spent watching television	-	Neale B	UKBB	European	2017	0.006146	0.002744	0.02509	+	319740	0	319740	1	-	Neale-B_UKBB_EUR_2017
rs13010288	rs13010288	chr2:51824512	chr2:51597374	G	T	Townsend deprivation index at recruitment	-	Neale B	UKBB	European	2017	0.01205	0.003464	0.0005046	+	336798	0	336798	1	IVNT	Neale-B_UKBB_EUR_2017
rs13010288	rs13010288	chr2:51824512	chr2:51597374	G	T	Transport type for commuting to job workplace: none of the above	EFO_0005241	Neale B	UKBB	European	2017	-0.0008631	0.0003137	0.005935	-	177550	723	176827	1	risk diff	Neale-B_UKBB_EUR_2017
rs13010288	rs13010288	chr2:51824512	chr2:51597374	G	T	Transport type for commuting to job workplace: public transport	EFO_0005241	Neale B	UKBB	European	2017	-0.004504	0.001974	0.02251	-	177550	35908	141642	1	risk diff	Neale-B_UKBB_EUR_2017
rs13010288	rs13010288	chr2:51824512	chr2:51597374	G	T	Treatment with adcal-d3 1.5g or 10micrograms chewable tablet	EFO_0007056	Neale B	UKBB	European	2017	0.0006261	0.0002914	0.03167	+	337159	2261	334898	1	risk diff	Neale-B_UKBB_EUR_2017
rs13010288	rs13010288	chr2:51824512	chr2:51597374	G	T	Treatment with aloe vera product	EFO_0007056	Neale B	UKBB	European	2017	-0.0002231	0.0001128	0.04802	-	337159	336	336823	1	risk diff	Neale-B_UKBB_EUR_2017
rs13010288	rs13010288	chr2:51824512	chr2:51597374	G	T	Treatment with azithromycin	EFO_0007056	Neale B	UKBB	European	2017	-0.0001247	5.842e-05	0.03281	-	337159	90	337069	1	risk diff	Neale-B_UKBB_EUR_2017
rs13010288	rs13010288	chr2:51824512	chr2:51597374	G	T	Treatment with bezafibrate	EFO_0007056	Neale B	UKBB	European	2017	-0.0002172	0.0001082	0.04467	-	337159	309	336850	1	risk diff	Neale-B_UKBB_EUR_2017
rs13010288	rs13010288	chr2:51824512	chr2:51597374	G	T	Treatment with calcium salts	EFO_0007056	Neale B	UKBB	European	2017	0.0009381	0.0002757	0.0006684	+	337159	2022	335137	1	risk diff	Neale-B_UKBB_EUR_2017
rs13010288	rs13010288	chr2:51824512	chr2:51597374	G	T	Treatment with carvedilol	EFO_0007056	Neale B	UKBB	European	2017	0.0002125	9.212e-05	0.02105	+	337159	224	336935	1	risk diff	Neale-B_UKBB_EUR_2017
rs13010288	rs13010288	chr2:51824512	chr2:51597374	G	T	Treatment with chlorpromazine	EFO_0007056	Neale B	UKBB	European	2017	-0.0001294	6.249e-05	0.03831	-	337159	103	337056	1	risk diff	Neale-B_UKBB_EUR_2017
rs13010288	rs13010288	chr2:51824512	chr2:51597374	G	T	Treatment with chondroitin product	EFO_0007056	Neale B	UKBB	European	2017	0.0009538	0.0004064	0.01892	+	337159	4416	332743	1	risk diff	Neale-B_UKBB_EUR_2017
rs13010288	rs13010288	chr2:51824512	chr2:51597374	G	T	Treatment with cialis 20mg tablet	EFO_0007056	Neale B	UKBB	European	2017	-0.0001403	6.63e-05	0.0344	-	337159	116	337043	1	risk diff	Neale-B_UKBB_EUR_2017
rs13010288	rs13010288	chr2:51824512	chr2:51597374	G	T	Treatment with climagest 1mg tablet	EFO_0007056	Neale B	UKBB	European	2017	0.0001935	8.049e-05	0.01623	+	337159	171	336988	1	risk diff	Neale-B_UKBB_EUR_2017
rs13010288	rs13010288	chr2:51824512	chr2:51597374	G	T	Treatment with coracten sr 10mg m or r capsule	EFO_0007056	Neale B	UKBB	European	2017	-0.0002291	0.0001055	0.02994	-	337159	294	336865	1	risk diff	Neale-B_UKBB_EUR_2017
rs13010288	rs13010288	chr2:51824512	chr2:51597374	G	T	Treatment with cymalon cranberry 1.5g or 5ml liquid	EFO_0007056	Neale B	UKBB	European	2017	0.0001369	6.745e-05	0.04234	+	337159	120	337039	1	risk diff	Neale-B_UKBB_EUR_2017
rs13010288	rs13010288	chr2:51824512	chr2:51597374	G	T	Treatment with glibenclamide	EFO_0007056	Neale B	UKBB	European	2017	0.0001191	4.964e-05	0.01646	+	337159	65	337094	1	risk diff	Neale-B_UKBB_EUR_2017
rs13010288	rs13010288	chr2:51824512	chr2:51597374	G	T	Treatment with imipramine	EFO_0007056	Neale B	UKBB	European	2017	0.0001883	8.283e-05	0.02303	+	337159	181	336978	1	risk diff	Neale-B_UKBB_EUR_2017
rs13010288	rs13010288	chr2:51824512	chr2:51597374	G	T	Treatment with implanon 68mg subdermal implant	EFO_0007056	Neale B	UKBB	European	2017	0.0001588	6.457e-05	0.0139	+	337159	110	337049	1	risk diff	Neale-B_UKBB_EUR_2017
rs13010288	rs13010288	chr2:51824512	chr2:51597374	G	T	Treatment with istin 5mg tablet	EFO_0007056	Neale B	UKBB	European	2017	0.000163	6.458e-05	0.01163	+	337159	110	337049	1	risk diff	Neale-B_UKBB_EUR_2017
rs13010288	rs13010288	chr2:51824512	chr2:51597374	G	T	Treatment with kapake tablet	EFO_0007056	Neale B	UKBB	European	2017	0.0001415	5.97e-05	0.01775	+	337159	94	337065	1	risk diff	Neale-B_UKBB_EUR_2017
rs13010288	rs13010288	chr2:51824512	chr2:51597374	G	T	Treatment with lecithin product	EFO_0007056	Neale B	UKBB	European	2017	0.0001958	8.531e-05	0.02173	+	337159	192	336967	1	risk diff	Neale-B_UKBB_EUR_2017
rs13010288	rs13010288	chr2:51824512	chr2:51597374	G	T	Treatment with lofepramine	EFO_0007056	Neale B	UKBB	European	2017	-0.0001954	9.811e-05	0.04638	-	337159	254	336905	1	risk diff	Neale-B_UKBB_EUR_2017
rs13010288	rs13010288	chr2:51824512	chr2:51597374	G	T	Treatment with mesalazine	EFO_0007056	Neale B	UKBB	European	2017	-0.0002845	0.0001333	0.03276	-	337159	469	336690	1	risk diff	Neale-B_UKBB_EUR_2017
rs13010288	rs13010288	chr2:51824512	chr2:51597374	G	T	Treatment with monomax xl 60mg m or r tablet	EFO_0007056	Neale B	UKBB	European	2017	0.0001182	6.001e-05	0.0488	+	337159	95	337064	1	risk diff	Neale-B_UKBB_EUR_2017
rs13010288	rs13010288	chr2:51824512	chr2:51597374	G	T	Treatment with nicotine product	EFO_0007056	Neale B	UKBB	European	2017	0.0001852	7.127e-05	0.009361	+	337159	134	337025	1	risk diff	Neale-B_UKBB_EUR_2017
rs13010288	rs13010288	chr2:51824512	chr2:51597374	G	T	Treatment with oestrogen product	EFO_0007056	Neale B	UKBB	European	2017	-0.0002085	7.206e-05	0.003808	-	337159	137	337022	1	risk diff	Neale-B_UKBB_EUR_2017
rs13010288	rs13010288	chr2:51824512	chr2:51597374	G	T	Treatment with omega-3 or fish oil supplement	EFO_0007056	Neale B	UKBB	European	2017	0.001454	0.000686	0.03405	+	337159	12924	324235	1	risk diff	Neale-B_UKBB_EUR_2017
rs13010288	rs13010288	chr2:51824512	chr2:51597374	G	T	Treatment with persantin 25mg tablet	EFO_0007056	Neale B	UKBB	European	2017	-0.0001918	8.619e-05	0.02608	-	337159	196	336963	1	risk diff	Neale-B_UKBB_EUR_2017
rs13010288	rs13010288	chr2:51824512	chr2:51597374	G	T	Treatment with piroxicam	EFO_0007056	Neale B	UKBB	European	2017	-0.0002	6.856e-05	0.003541	-	337159	124	337035	1	risk diff	Neale-B_UKBB_EUR_2017
rs13010288	rs13010288	chr2:51824512	chr2:51597374	G	T	Treatment with pravastatin	EFO_0007056	Neale B	UKBB	European	2017	0.0006797	0.0002459	0.005715	+	337159	1603	335556	1	risk diff	Neale-B_UKBB_EUR_2017
rs13010288	rs13010288	chr2:51824512	chr2:51597374	G	T	Treatment with progynova 1mg tablet	EFO_0007056	Neale B	UKBB	European	2017	0.0001781	7.31e-05	0.01485	+	337159	141	337018	1	risk diff	Neale-B_UKBB_EUR_2017
rs13010288	rs13010288	chr2:51824512	chr2:51597374	G	T	Treatment with pyridoxine preparation	EFO_0007056	Neale B	UKBB	European	2017	0.0001391	6.157e-05	0.02392	+	337159	100	337059	1	risk diff	Neale-B_UKBB_EUR_2017
rs13010288	rs13010288	chr2:51824512	chr2:51597374	G	T	Treatment with questran 4g or sachet powder	EFO_0007056	Neale B	UKBB	European	2017	0.0001527	6.369e-05	0.01648	+	337159	107	337052	1	risk diff	Neale-B_UKBB_EUR_2017
rs13010288	rs13010288	chr2:51824512	chr2:51597374	G	T	Treatment with spiriva 18micrograms inhalation capsule	EFO_0007056	Neale B	UKBB	European	2017	0.0002682	0.0001357	0.04808	+	337159	486	336673	1	risk diff	Neale-B_UKBB_EUR_2017
rs13010288	rs13010288	chr2:51824512	chr2:51597374	G	T	Treatment with tramadol	EFO_0007056	Neale B	UKBB	European	2017	0.000763	0.0003737	0.04115	+	337159	3724	333435	1	risk diff	Neale-B_UKBB_EUR_2017
rs13010288	rs13010288	chr2:51824512	chr2:51597374	G	T	Treatment with trisequens tablet	EFO_0007056	Neale B	UKBB	European	2017	0.0001027	4.926e-05	0.0371	+	337159	64	337095	1	risk diff	Neale-B_UKBB_EUR_2017
rs13010288	rs13010288	chr2:51824512	chr2:51597374	G	T	Treatment with vascalpha 5mg m or r tablet	EFO_0007056	Neale B	UKBB	European	2017	0.0001567	6.399e-05	0.01431	+	337159	108	337051	1	risk diff	Neale-B_UKBB_EUR_2017
rs13010288	rs13010288	chr2:51824512	chr2:51597374	G	T	Treatment with vitamin a+d capsule	EFO_0007056	Neale B	UKBB	European	2017	9.43e-05	4.483e-05	0.03543	+	337159	53	337106	1	risk diff	Neale-B_UKBB_EUR_2017
rs13010288	rs13010288	chr2:51824512	chr2:51597374	G	T	Treatment with vitamin k product	EFO_0007056	Neale B	UKBB	European	2017	0.0001635	5.403e-05	0.002471	+	337159	77	337082	1	risk diff	Neale-B_UKBB_EUR_2017
rs13010288	rs13010288	chr2:51824512	chr2:51597374	G	T	Treatment with xenical 120mg capsule	EFO_0007056	Neale B	UKBB	European	2017	0.0002636	0.0001055	0.0125	+	337159	294	336865	1	risk diff	Neale-B_UKBB_EUR_2017
rs13010288	rs13010288	chr2:51824512	chr2:51597374	G	T	Treatment with zinc product	EFO_0007056	Neale B	UKBB	European	2017	0.0005687	0.0002899	0.04981	+	337159	2232	334927	1	risk diff	Neale-B_UKBB_EUR_2017
rs13010288	rs13010288	chr2:51824512	chr2:51597374	G	T	Type of tobacco currently smoked: hand-rolled cigarettes	EFO_0006527	Neale B	UKBB	European	2017	-0.01155	0.005495	0.03559	-	25291	5857	19434	1	risk diff	Neale-B_UKBB_EUR_2017
rs13010288	rs13010288	chr2:51824512	chr2:51597374	G	T	Type of tobacco previously smoked: cigars or pipes	EFO_0006527	Neale B	UKBB	European	2017	-0.003107	0.001501	0.03844	-	82755	3887	78868	1	risk diff	Neale-B_UKBB_EUR_2017
rs13010288	rs13010288	chr2:51824512	chr2:51597374	G	T	Types of physical activity in last 4 weeks: none of the above	EFO_0008002	Neale B	UKBB	European	2017	0.002045	0.000838	0.01469	+	335599	19551	316048	1	risk diff	Neale-B_UKBB_EUR_2017
rs13010288	rs13010288	chr2:51824512	chr2:51597374	G	T	Types of physical activity in last 4 weeks: other exercises	EFO_0008002	Neale B	UKBB	European	2017	-0.004376	0.00179	0.0145	-	335599	162803	172796	1	risk diff	Neale-B_UKBB_EUR_2017
rs13010288	rs13010288	chr2:51824512	chr2:51597374	G	T	Types of physical activity in last 4 weeks: walking for pleasure	EFO_0008002	Neale B	UKBB	European	2017	-0.004912	0.001604	0.002192	-	335599	241930	93669	1	risk diff	Neale-B_UKBB_EUR_2017
rs13010288	rs13010288	chr2:51824512	chr2:51597374	G	T	Types of transport used, excluding work: walk	-	Neale B	UKBB	European	2017	-0.004402	0.001789	0.01388	-	335650	165354	170296	1	risk diff	Neale-B_UKBB_EUR_2017
rs13010288	rs13010288	chr2:51824512	chr2:51597374	G	T	Unspecified lump in breast	EFO_1000848	Neale B	UKBB	European	2017	0.0003959	0.0001939	0.04121	+	337199	997	336202	1	risk diff	Neale-B_UKBB_EUR_2017
rs13010288	rs13010288	chr2:51824512	chr2:51597374	G	T	Varicose veins of other sites	-	Neale B	UKBB	European	2017	-0.0002229	8.072e-05	0.005756	-	337199	172	337027	1	risk diff	Neale-B_UKBB_EUR_2017
rs13010288	rs13010288	chr2:51824512	chr2:51597374	G	T	Vitamin and mineral supplements: vitamin D	EFO_0004729	Neale B	UKBB	European	2017	0.001355	0.0006777	0.04549	+	335591	12510	323081	1	risk diff	Neale-B_UKBB_EUR_2017
rs13010288	rs13010288	chr2:51824512	chr2:51597374	G	T	Wheeze or whistling in the chest in last year	EFO_0009715	Neale B	UKBB	European	2017	0.003678	0.001459	0.01173	+	331257	68531	262726	1	risk diff	Neale-B_UKBB_EUR_2017
rs13010288	rs13010288	chr2:51824512	chr2:51597374	G	T	Why stopped smoking: none of the above	EFO_0005671	Neale B	UKBB	European	2017	0.006844	0.002903	0.01841	+	82082	16472	65610	1	risk diff	Neale-B_UKBB_EUR_2017
rs13010288	rs13010288	chr2:51824512	chr2:51597374	G	T	Periodontal complex trait 2	-	Offenbacher S	26962152	European	2016	-0.1514	0.07654	0.04785	-	975	0	975	1	-	Offenbacher-S_PCT2_EUR_2016
rs13010288	rs13010288	chr2:51824512	chr2:51597374	G	T	Periodontal complex trait 4	-	Offenbacher S	26962152	European	2016	0.1996	0.06301	0.001539	+	975	0	975	1	-	Offenbacher-S_PCT4_EUR_2016
rs13010288	rs13010288	chr2:51824512	chr2:51597374	G	T	Invasive ovarian cancer	EFO_1001516	Phelan M	28346442	European	2017	-0.04144	0.0199	0.03734	-	63347	22406	40941	63	log OR	Phelan-M_Invasive-ovarian-cancer_EUR_2017
rs13010288	rs13010288	chr2:51824512	chr2:51597374	G	T	HbA1c	EFO_0004541;EFO_0001360	Prins B	28887542	European	2017	0.03	0.01	0.01451	+	9961	0	9961	1	%	Prins-B_HbA1c_EUR_2017
rs13010288	rs13010288	chr2:51824512	chr2:51597374	G	T	CD8:%SCM; TSCM (CD27+CD28+CD57-CD95+CD127+CD45RA+)	OBA_VT1000783	Roederer M	25772697	European	2015	0.05909	0.0295	0.04514	+	455	0	455	1	-	Roederer-M_Immune-System_EUR_2015
rs13010288	rs13010288	chr2:51824512	chr2:51597374	G	T	Cognitive function	EFO_0003925;EFO_0008354;EFO_0004323	SSGAC	25201988	European	2014	-0.0623	0.0189	0.001005	-	106736	0	106736	11	Z-score	SSGAC_Cognitive-Function_EUR_2014
rs13010288	rs13010288	chr2:51824512	chr2:51597374	G	T	College completion	EFO_0004784	SSGAC	23722424	European	2013	-0.05449	0.015	0.0001548	-	95427	22044	73383	42	log OR	SSGAC_College_EUR_2013
rs13010288	rs13010288	chr2:51824512	chr2:51597374	G	T	Years of educational attainment in females	EFO_0004784	SSGAC	27225129	European	2016	-0.013	0.005	0.008701	-	181443	0	181443	62	years	SSGAC_EduYears-F_EUR_2016
rs13010288	rs13010288	chr2:51824512	chr2:51597374	G	T	Years of educational attainment in males	EFO_0004784	SSGAC	27225129	European	2016	-0.029	0.005	1.329e-07	-	147474	0	147474	6	years	SSGAC_EduYears-M_EUR_2016
rs13010288	rs13010288	chr2:51824512	chr2:51597374	G	T	Years of educational attainment	EFO_0004784	SSGAC	23722424	European	2013	-0.026	0.005	1.991e-06	-	101069	0	101069	42	years	SSGAC_EduYears_EUR_2013
rs13010288	rs13010288	chr2:51824512	chr2:51597374	G	T	Years of educational attainment	EFO_0004784	SSGAC	27225129	European	2016	-0.02	0.004	2.212e-08	-	328917	0	328917	64	years	SSGAC_EduYears_EUR_2016
rs13010288	rs13010288	chr2:51824512	chr2:51597374	G	T	Intelligence	EFO_0004337	Sniekers S	28530673	European	2017	-0.01639	0.007376	0.02625	-	78308	0	78308	13	-	Sniekers-S_Intelligence_EUR_2017
rs113851554	rs113851554	chr2:66750564	chr2:66523432	G	T	Eosinophil percentage of white cells	EFO_0004586	Astle W	27863252	European	2016	-0.0167	0.007759	0.03135	-	173480	0	173480	2	IVNT	Astle-W_Blood-Cell-Traits_EUR_2016
rs113851554	rs113851554	chr2:66750564	chr2:66523432	G	T	Lymphocyte count	EFO_0004586	Astle W	27863252	European	2016	0.01545	0.007842	0.04888	+	173480	0	173480	2	IVNT	Astle-W_Blood-Cell-Traits_EUR_2016
rs113851554	rs113851554	chr2:66750564	chr2:66523432	G	T	Type II diabetes adjusted for BMI	EFO_0001360	DIAGRAM	28566273	European	2017	-0.094	0.034	0.0049	-	159208	26676	132532	18	log OR	DIAGRAM_T2D-adjusted-BMI_EUR_2017
rs113851554	rs113851554	chr2:66750564	chr2:66523432	G	T	Type II diabetes	EFO_0001360	DIAGRAM	28566273	European	2017	-0.07	0.028	0.013	-	159208	26676	132532	18	log OR	DIAGRAM_T2D_EUR_2017
rs113851554	rs113851554	chr2:66750564	chr2:66523432	G	T	Lumber spine bone mineral density	EFO_0007701	GEFOS	26367794	European	2015	0.06195	0.01963	0.002069	+	28498	0	28498	12	Z-score	GEFOS_LSBMD_EUR_2015
rs113851554	rs113851554	chr2:66750564	chr2:66523432	G	T	Insomnia in females	EFO_0007876;EFO_0004698	Hammerschlag AR	28604731	European	2017	-0.1887	0.02689	2.245e-12	-	59367	19521	39846	1	log OR	Hammerschlag-AR_Insomnia-F_EUR_2017
rs113851554	rs113851554	chr2:66750564	chr2:66523432	G	T	Insomnia in males	EFO_0007876;EFO_0004698	Hammerschlag AR	28604731	European	2017	-0.1632	0.03121	1.692e-07	-	53639	12863	40776	1	log OR	Hammerschlag-AR_Insomnia-M_EUR_2017
rs113851554	rs113851554	chr2:66750564	chr2:66523432	G	T	Insomnia	EFO_0007876;EFO_0004698	Hammerschlag AR	28604731	European	2017	-0.1782	0.02037	2.139e-18	-	113006	32384	80622	1	log OR	Hammerschlag-AR_Insomnia_EUR_2017
rs113851554	rs113851554	chr2:66750564	chr2:66523432	G	T	Insomnia	EFO_0007876	Lane JM	27992416	European	2016	-0.2311	0.02612	9e-19	-	-	-	-	-	log OR	NHGRI-EBI_GWAS_Catalog
rs113851554	rs113851554	chr2:66750564	chr2:66523432	G	T	Insomnia complaints	EFO_0004698	Hammerschlag AR	28604731	European	2017	-7.19	1.001	7e-13	-	-	-	-	-	Z-score increase	NHGRI-EBI_GWAS_Catalog
rs113851554	rs113851554	chr2:66750564	chr2:66523432	G	T	Insomnia complaints	EFO_0004698	Hammerschlag AR	28604731	European	2017	-8.94	1	4e-19	-	-	-	-	-	Z-score increase	NHGRI-EBI_GWAS_Catalog
rs113851554	rs113851554	chr2:66750564	chr2:66523432	G	T	Insomnia complaints continuous	EFO_0004698	Hammerschlag AR	28604731	European	2017	NA	NA	6e-22	NA	-	-	-	-	unit increase	NHGRI-EBI_GWAS_Catalog
rs113851554	rs113851554	chr2:66750564	chr2:66523432	G	T	Insomnia complaints dichotomous	EFO_0004698	Hammerschlag AR	28604731	European	2017	NA	NA	2e-19	NA	-	-	-	-	-	NHGRI-EBI_GWAS_Catalog
rs113851554	rs113851554	chr2:66750564	chr2:66523432	G	T	Restless legs syndrome	EFO_0004270	Schormair B	29029846	European	2017	-0.6523	0.01823	2e-280	-	-	-	-	-	log OR	NHGRI-EBI_GWAS_Catalog
rs113851554	rs113851554	chr2:66750564	chr2:66523432	G	T	Sleep traits multi trait analysis	EFO_0005271;EFO_0004354;EFO_0007875;EFO_0007876	Lane JM	27992416	European	2016	NA	NA	4e-16	NA	-	-	-	-	-	NHGRI-EBI_GWAS_Catalog
rs113851554	rs113851554	chr2:66750564	chr2:66523432	G	T	Abnormal findings on diagnostic imaging of other body structures	EFO_0009827	Neale B	UKBB	European	2017	-0.0006833	0.0002358	0.003755	-	337199	633	336566	1	risk diff	Neale-B_UKBB_EUR_2017
rs113851554	rs113851554	chr2:66750564	chr2:66523432	G	T	Average monthly red wine intake	EFO_0004329	Neale B	UKBB	European	2017	-0.04089	0.01718	0.01728	-	24396	0	24396	1	-	Neale-B_UKBB_EUR_2017
rs113851554	rs113851554	chr2:66750564	chr2:66523432	G	T	Benign neoplasm of mouth and pharynx	EFO_0002422	Neale B	UKBB	European	2017	0.000308	0.0001518	0.04239	+	337199	262	336937	1	risk diff	Neale-B_UKBB_EUR_2017
rs113851554	rs113851554	chr2:66750564	chr2:66523432	G	T	Calculus of kidney and ureter	EFO_0004253	Neale B	UKBB	European	2017	-0.001139	0.0004599	0.01329	-	337199	2427	334772	1	risk diff	Neale-B_UKBB_EUR_2017
rs113851554	rs113851554	chr2:66750564	chr2:66523432	G	T	Carcinoma in situ of cervix uteri	EFO_0001061	Neale B	UKBB	European	2017	-0.0003788	0.0001865	0.04219	-	337199	396	336803	1	risk diff	Neale-B_UKBB_EUR_2017
rs113851554	rs113851554	chr2:66750564	chr2:66523432	G	T	Cause of death: aortic valve disorder, unspecified	-	Neale B	UKBB	European	2017	-0.003351	0.001348	0.0129	-	7637	11	7626	1	risk diff	Neale-B_UKBB_EUR_2017
rs113851554	rs113851554	chr2:66750564	chr2:66523432	G	T	Cause of death: atrial fibrillation and flutter	EFO_0000275	Neale B	UKBB	European	2017	-0.003218	0.001408	0.02235	-	7637	12	7625	1	risk diff	Neale-B_UKBB_EUR_2017
rs113851554	rs113851554	chr2:66750564	chr2:66523432	G	T	Cause of death: bronchopneumonia, unspecified	-	Neale B	UKBB	European	2017	0.004458	0.002259	0.04854	+	7637	31	7606	1	risk diff	Neale-B_UKBB_EUR_2017
rs113851554	rs113851554	chr2:66750564	chr2:66523432	G	T	Cause of death: cardiomegaly	-	Neale B	UKBB	European	2017	-0.004878	0.001724	0.004665	-	7637	18	7619	1	risk diff	Neale-B_UKBB_EUR_2017
rs113851554	rs113851554	chr2:66750564	chr2:66523432	G	T	Cause of death: emphysema, unspecified	-	Neale B	UKBB	European	2017	-0.002392	0.00122	0.04998	-	7637	9	7628	1	risk diff	Neale-B_UKBB_EUR_2017
rs113851554	rs113851554	chr2:66750564	chr2:66523432	G	T	Cause of death: home	-	Neale B	UKBB	European	2017	-0.002564	0.00115	0.02584	-	7637	8	7629	1	risk diff	Neale-B_UKBB_EUR_2017
rs113851554	rs113851554	chr2:66750564	chr2:66523432	G	T	Cause of death: liver cell carcinoma	EFO_0000182	Neale B	UKBB	European	2017	-0.006623	0.002838	0.01964	-	7637	49	7588	1	risk diff	Neale-B_UKBB_EUR_2017
rs113851554	rs113851554	chr2:66750564	chr2:66523432	G	T	Cause of death: malignant neoplasm of rectosigmoid junction	EFO_0000616	Neale B	UKBB	European	2017	-0.01012	0.003878	0.009078	-	7637	92	7545	1	risk diff	Neale-B_UKBB_EUR_2017
rs113851554	rs113851554	chr2:66750564	chr2:66523432	G	T	Cause of death: malignant neoplasm without specification of site	EFO_0000311	Neale B	UKBB	European	2017	-0.01034	0.005124	0.0436	-	7637	162	7475	1	risk diff	Neale-B_UKBB_EUR_2017
rs113851554	rs113851554	chr2:66750564	chr2:66523432	G	T	Cause of death: motor neuron disease	EFO_0003782	Neale B	UKBB	European	2017	0.009584	0.003813	0.01197	+	7637	89	7548	1	risk diff	Neale-B_UKBB_EUR_2017
rs113851554	rs113851554	chr2:66750564	chr2:66523432	G	T	Cause of death: other ill-defined and unspecified causes of mortality	-	Neale B	UKBB	European	2017	0.005144	0.002565	0.04497	+	7637	40	7597	1	risk diff	Neale-B_UKBB_EUR_2017
rs113851554	rs113851554	chr2:66750564	chr2:66523432	G	T	Cause of death: secondary malignant neoplasm of retroperitoneum and peritoneum	-	Neale B	UKBB	European	2017	-0.002417	0.001219	0.04751	-	7637	9	7628	1	risk diff	Neale-B_UKBB_EUR_2017
rs113851554	rs113851554	chr2:66750564	chr2:66523432	G	T	Cause of death: unspecified dementia	EFO_0000249	Neale B	UKBB	European	2017	-0.00565	0.002566	0.02771	-	7637	40	7597	1	risk diff	Neale-B_UKBB_EUR_2017
rs113851554	rs113851554	chr2:66750564	chr2:66523432	G	T	Cerebral infarction	EFO_0003763	Neale B	UKBB	European	2017	0.0006337	0.0003166	0.04532	+	337199	1144	336055	1	risk diff	Neale-B_UKBB_EUR_2017
rs113851554	rs113851554	chr2:66750564	chr2:66523432	G	T	Cholecystitis	EFO_1001289	Neale B	UKBB	European	2017	-0.000681	0.0003388	0.04441	-	337199	1310	335889	1	risk diff	Neale-B_UKBB_EUR_2017
rs113851554	rs113851554	chr2:66750564	chr2:66523432	G	T	Chronic renal failure	EFO_0003884	Neale B	UKBB	European	2017	-0.0003361	0.0001643	0.04075	-	337199	307	336892	1	risk diff	Neale-B_UKBB_EUR_2017
rs113851554	rs113851554	chr2:66750564	chr2:66523432	G	T	Cystitis	EFO_1000025	Neale B	UKBB	European	2017	0.0006059	0.000296	0.04064	+	337199	999	336200	1	risk diff	Neale-B_UKBB_EUR_2017
rs113851554	rs113851554	chr2:66750564	chr2:66523432	G	T	Disorders of patella	EFO_0009665	Neale B	UKBB	European	2017	0.0003384	0.0001635	0.03843	+	337199	304	336895	1	risk diff	Neale-B_UKBB_EUR_2017
rs113851554	rs113851554	chr2:66750564	chr2:66523432	G	T	Doctor diagnosed hayfever or allergic rhinitis	EFO_0005854	Neale B	UKBB	European	2017	0.01436	0.004606	0.001826	+	83529	18934	64595	1	risk diff	Neale-B_UKBB_EUR_2017
rs113851554	rs113851554	chr2:66750564	chr2:66523432	G	T	Donors of organs and tissues	EFO_0009633	Neale B	UKBB	European	2017	-0.0004263	0.0001279	0.0008584	-	337199	186	337013	1	risk diff	Neale-B_UKBB_EUR_2017
rs113851554	rs113851554	chr2:66750564	chr2:66523432	G	T	Duodenal ulcer	EFO_0004607	Neale B	UKBB	European	2017	-0.0006074	0.000288	0.03495	-	337199	946	336253	1	risk diff	Neale-B_UKBB_EUR_2017
rs113851554	rs113851554	chr2:66750564	chr2:66523432	G	T	Dyspepsia	EFO_0008533	Neale B	UKBB	European	2017	-0.00172	0.000662	0.009362	-	337199	5060	332139	1	risk diff	Neale-B_UKBB_EUR_2017
rs113851554	rs113851554	chr2:66750564	chr2:66523432	G	T	Ever highly irritable or argumentative for 2 days	EFO_0009594	Neale B	UKBB	European	2017	-0.007674	0.003665	0.03628	-	108925	19265	89660	1	risk diff	Neale-B_UKBB_EUR_2017
rs113851554	rs113851554	chr2:66750564	chr2:66523432	G	T	Eye problems or disorders: diabetes related eye disease	EFO_0009486	Neale B	UKBB	European	2017	-0.002672	0.001318	0.04266	-	108817	2072	106745	1	risk diff	Neale-B_UKBB_EUR_2017
rs113851554	rs113851554	chr2:66750564	chr2:66523432	G	T	Failure and rejection of transplanted organs and tissues	EFO_0005198	Neale B	UKBB	European	2017	-0.0002709	9.564e-05	0.004612	-	337199	104	337095	1	risk diff	Neale-B_UKBB_EUR_2017
rs113851554	rs113851554	chr2:66750564	chr2:66523432	G	T	Forced expiratory volume in 1-second	EFO_0004314	Neale B	UKBB	European	2017	-0.01536	0.00465	0.0009555	-	307638	0	307638	1	IVNT	Neale-B_UKBB_EUR_2017
rs113851554	rs113851554	chr2:66750564	chr2:66523432	G	T	Forced expiratory volume in 1-second, best measure	EFO_0004314	Neale B	UKBB	European	2017	-0.01132	0.005107	0.02667	-	255492	0	255492	1	IVNT	Neale-B_UKBB_EUR_2017
rs113851554	rs113851554	chr2:66750564	chr2:66523432	G	T	Forced expiratory volume in 1-second, predicted percentage	EFO_0004314	Neale B	UKBB	European	2017	-0.01876	0.009496	0.04817	-	110423	0	110423	1	IVNT	Neale-B_UKBB_EUR_2017
rs113851554	rs113851554	chr2:66750564	chr2:66523432	G	T	Frequency of tenseness or restlessness in last 2 weeks	-	Neale B	UKBB	European	2017	-0.01318	0.003361	8.761e-05	-	325169	0	325169	1	-	Neale-B_UKBB_EUR_2017
rs113851554	rs113851554	chr2:66750564	chr2:66523432	G	T	Getting up in morning	EFO_0004870	Neale B	UKBB	European	2017	0.01513	0.004169	0.000285	+	336501	0	336501	1	-	Neale-B_UKBB_EUR_2017
rs113851554	rs113851554	chr2:66750564	chr2:66523432	G	T	Heel bone mineral density	EFO_0009270	Neale B	UKBB	European	2017	-0.01567	0.006931	0.0238	-	194398	0	194398	1	IVNT	Neale-B_UKBB_EUR_2017
rs113851554	rs113851554	chr2:66750564	chr2:66523432	G	T	Heel bone mineral density left	EFO_0009270	Neale B	UKBB	European	2017	-0.03369	0.009337	0.000308	-	106254	0	106254	1	IVNT	Neale-B_UKBB_EUR_2017
rs113851554	rs113851554	chr2:66750564	chr2:66523432	G	T	Heel bone mineral density right	EFO_0009270	Neale B	UKBB	European	2017	-0.03183	0.009278	0.0006019	-	106251	0	106251	1	IVNT	Neale-B_UKBB_EUR_2017
rs113851554	rs113851554	chr2:66750564	chr2:66523432	G	T	Home area population density: Scotland - accessible rural	-	Neale B	UKBB	European	2017	-0.0006397	0.0003173	0.04383	-	333997	1133	332864	1	risk diff	Neale-B_UKBB_EUR_2017
rs113851554	rs113851554	chr2:66750564	chr2:66523432	G	T	Home area population density: Scotland large urban area	-	Neale B	UKBB	European	2017	0.002893	0.00117	0.01342	+	333997	18867	315130	1	risk diff	Neale-B_UKBB_EUR_2017
rs113851554	rs113851554	chr2:66750564	chr2:66523432	G	T	Illnesses of father: none of the above, group 2	-	Neale B	UKBB	European	2017	-0.00586	0.002565	0.02232	-	298287	222710	75577	1	risk diff	Neale-B_UKBB_EUR_2017
rs113851554	rs113851554	chr2:66750564	chr2:66523432	G	T	Illnesses of father: prostate cancer	EFO_0001663	Neale B	UKBB	European	2017	0.003448	0.001541	0.02525	+	292710	22534	270176	1	risk diff	Neale-B_UKBB_EUR_2017
rs113851554	rs113851554	chr2:66750564	chr2:66523432	G	T	Illnesses of mother: breast cancer	EFO_0000305	Neale B	UKBB	European	2017	0.003169	0.001552	0.04116	+	309649	25865	283784	1	risk diff	Neale-B_UKBB_EUR_2017
rs113851554	rs113851554	chr2:66750564	chr2:66523432	G	T	Left eye astigmatism	-	Neale B	UKBB	European	2017	-0.02867	0.01246	0.02136	-	8863	1450	7413	1	risk diff	Neale-B_UKBB_EUR_2017
rs113851554	rs113851554	chr2:66750564	chr2:66523432	G	T	Malignant neoplasm of liver and intrahepatic bile ducts	EFO_1001513	Neale B	UKBB	European	2017	-0.0001773	8.544e-05	0.03796	-	337199	83	337116	1	risk diff	Neale-B_UKBB_EUR_2017
rs113851554	rs113851554	chr2:66750564	chr2:66523432	G	T	Medication for pain relief, constipation, heartburn: laxatives	EFO_0007056	Neale B	UKBB	European	2017	-0.002136	0.000911	0.01905	-	333582	9565	324017	1	risk diff	Neale-B_UKBB_EUR_2017
rs113851554	rs113851554	chr2:66750564	chr2:66523432	G	T	Miserableness	-	Neale B	UKBB	European	2017	-0.005854	0.00269	0.02956	-	331856	141755	190101	1	risk diff	Neale-B_UKBB_EUR_2017
rs113851554	rs113851554	chr2:66750564	chr2:66523432	G	T	Morning or evening person	EFO_0008328	Neale B	UKBB	European	2017	-0.02988	0.005337	2.169e-08	-	301143	0	301143	1	-	Neale-B_UKBB_EUR_2017
rs113851554	rs113851554	chr2:66750564	chr2:66523432	G	T	Nap during day	EFO_0004870	Neale B	UKBB	European	2017	0.006464	0.003218	0.04457	+	337074	0	337074	1	-	Neale-B_UKBB_EUR_2017
rs113851554	rs113851554	chr2:66750564	chr2:66523432	G	T	Open wound of wrist and hand	EFO_0005756	Neale B	UKBB	European	2017	-0.0007887	0.0003282	0.01628	-	337199	1230	335969	1	risk diff	Neale-B_UKBB_EUR_2017
rs113851554	rs113851554	chr2:66750564	chr2:66523432	G	T	Other abnormal findings of blood chemistry	-	Neale B	UKBB	European	2017	-0.0007818	0.0003591	0.02947	-	337199	1478	335721	1	risk diff	Neale-B_UKBB_EUR_2017
rs113851554	rs113851554	chr2:66750564	chr2:66523432	G	T	Other and unspecified injuries of abdomen, lower back and pelvis	EFO_0009502	Neale B	UKBB	European	2017	0.0002793	0.0001048	0.007722	+	337199	125	337074	1	risk diff	Neale-B_UKBB_EUR_2017
rs113851554	rs113851554	chr2:66750564	chr2:66523432	G	T	Other arthritis	EFO_0005856	Neale B	UKBB	European	2017	-0.0006171	0.0002438	0.01137	-	337199	677	336522	1	risk diff	Neale-B_UKBB_EUR_2017
rs113851554	rs113851554	chr2:66750564	chr2:66523432	G	T	Other chronic obstructive pulmonary disease	EFO_0007183	Neale B	UKBB	European	2017	-0.0007058	0.0002769	0.01081	-	337199	874	336325	1	risk diff	Neale-B_UKBB_EUR_2017
rs113851554	rs113851554	chr2:66750564	chr2:66523432	G	T	Other dermatitis	EFO_0000701	Neale B	UKBB	European	2017	-0.0002864	0.0001378	0.03771	-	337199	216	336983	1	risk diff	Neale-B_UKBB_EUR_2017
rs113851554	rs113851554	chr2:66750564	chr2:66523432	G	T	Other diseases of jaws	EFO_0009468	Neale B	UKBB	European	2017	-0.0002125	0.0001036	0.04025	-	337199	122	337077	1	risk diff	Neale-B_UKBB_EUR_2017
rs113851554	rs113851554	chr2:66750564	chr2:66523432	G	T	Other diseases of liver	EFO_0009039	Neale B	UKBB	European	2017	-0.0004016	0.0001769	0.02319	-	337199	356	336843	1	risk diff	Neale-B_UKBB_EUR_2017
rs113851554	rs113851554	chr2:66750564	chr2:66523432	G	T	Other disorders of adrenal gland	EFO_0005539	Neale B	UKBB	European	2017	-0.0002195	0.000101	0.0298	-	337199	116	337083	1	risk diff	Neale-B_UKBB_EUR_2017
rs113851554	rs113851554	chr2:66750564	chr2:66523432	G	T	Other disorders of bone density and structure	-	Neale B	UKBB	European	2017	-0.0002025	8.068e-05	0.01208	-	337199	74	337125	1	risk diff	Neale-B_UKBB_EUR_2017
rs113851554	rs113851554	chr2:66750564	chr2:66523432	G	T	Other disorders of cartilage	EFO_1001148	Neale B	UKBB	European	2017	0.0002753	0.0001362	0.0433	+	337199	211	336988	1	risk diff	Neale-B_UKBB_EUR_2017
rs113851554	rs113851554	chr2:66750564	chr2:66523432	G	T	Other disorders of kidney and ureter	EFO_0003086	Neale B	UKBB	European	2017	0.0003212	0.000156	0.03955	+	337199	277	336922	1	risk diff	Neale-B_UKBB_EUR_2017
rs113851554	rs113851554	chr2:66750564	chr2:66523432	G	T	Other dorsopathies	EFO_0009676	Neale B	UKBB	European	2017	-0.0003217	0.0001509	0.03298	-	337199	259	336940	1	risk diff	Neale-B_UKBB_EUR_2017
rs113851554	rs113851554	chr2:66750564	chr2:66523432	G	T	Other joint disorders	EFO_1000999	Neale B	UKBB	European	2017	0.001352	0.0006523	0.03816	+	337199	4908	332291	1	risk diff	Neale-B_UKBB_EUR_2017
rs113851554	rs113851554	chr2:66750564	chr2:66523432	G	T	Other mononeuropathies	EFO_0009558	Neale B	UKBB	European	2017	-0.0002274	9.61e-05	0.01797	-	337199	105	337094	1	risk diff	Neale-B_UKBB_EUR_2017
rs113851554	rs113851554	chr2:66750564	chr2:66523432	G	T	Other non-infective disorders of lymphatic vessels and lymph nodes	EFO_0007351	Neale B	UKBB	European	2017	-0.0002136	8.798e-05	0.0152	-	337199	88	337111	1	risk diff	Neale-B_UKBB_EUR_2017
rs113851554	rs113851554	chr2:66750564	chr2:66523432	G	T	Other spondylopathies	EFO_0007490	Neale B	UKBB	European	2017	-0.0006911	0.0002928	0.01825	-	337199	977	336222	1	risk diff	Neale-B_UKBB_EUR_2017
rs113851554	rs113851554	chr2:66750564	chr2:66523432	G	T	Other strabismus	-	Neale B	UKBB	European	2017	0.0004118	0.000201	0.0405	+	337199	460	336739	1	risk diff	Neale-B_UKBB_EUR_2017
rs113851554	rs113851554	chr2:66750564	chr2:66523432	G	T	Overall health rating	-	Neale B	UKBB	European	2017	0.008912	0.003942	0.02376	+	336020	0	336020	1	-	Neale-B_UKBB_EUR_2017
rs113851554	rs113851554	chr2:66750564	chr2:66523432	G	T	Peak expiratory flow	EFO_0009718	Neale B	UKBB	European	2017	-0.01009	0.004833	0.03675	-	307638	0	307638	1	IVNT	Neale-B_UKBB_EUR_2017
rs113851554	rs113851554	chr2:66750564	chr2:66523432	G	T	Peptic ulcer, site unspecified	-	Neale B	UKBB	European	2017	0.0001534	7.734e-05	0.04734	+	337199	68	337131	1	risk diff	Neale-B_UKBB_EUR_2017
rs113851554	rs113851554	chr2:66750564	chr2:66523432	G	T	Persons encountering health services for specifie procedures, not carried out	EFO_0009786	Neale B	UKBB	European	2017	0.0009991	0.0003267	0.002229	+	337199	1225	335974	1	risk diff	Neale-B_UKBB_EUR_2017
rs113851554	rs113851554	chr2:66750564	chr2:66523432	G	T	Phlebitis and thrombophlebitis	EFO_1001395	Neale B	UKBB	European	2017	0.0007726	0.0003758	0.03978	+	337199	1613	335586	1	risk diff	Neale-B_UKBB_EUR_2017
rs113851554	rs113851554	chr2:66750564	chr2:66523432	G	T	Poisoning by antiepileptic, sedative-hypnotic and anti-parkinsonism drugs	EFO_0008546	Neale B	UKBB	European	2017	-0.0004692	0.0001858	0.01158	-	337199	393	336806	1	risk diff	Neale-B_UKBB_EUR_2017
rs113851554	rs113851554	chr2:66750564	chr2:66523432	G	T	Polyarthrosis	EFO_1000999	Neale B	UKBB	European	2017	-0.000488	0.0002326	0.03588	-	337199	616	336583	1	risk diff	Neale-B_UKBB_EUR_2017
rs113851554	rs113851554	chr2:66750564	chr2:66523432	G	T	Pregnancy examination and test	-	Neale B	UKBB	European	2017	0.0001606	7.384e-05	0.02961	+	337199	62	337137	1	risk diff	Neale-B_UKBB_EUR_2017
rs113851554	rs113851554	chr2:66750564	chr2:66523432	G	T	Previously smoked cigarettes on most or all days	EFO_0005671	Neale B	UKBB	European	2017	-0.06942	0.03391	0.04076	-	1880	1256	624	1	risk diff	Neale-B_UKBB_EUR_2017
rs113851554	rs113851554	chr2:66750564	chr2:66523432	G	T	Pulmonary embolism	EFO_0003827	Neale B	UKBB	European	2017	0.0006848	0.0003267	0.0361	+	337199	1218	335981	1	risk diff	Neale-B_UKBB_EUR_2017
rs113851554	rs113851554	chr2:66750564	chr2:66523432	G	T	Qualifications: CSEs or equivalent	EFO_0004784	Neale B	UKBB	European	2017	-0.006889	0.001856	0.0002056	-	334070	44362	289708	1	risk diff	Neale-B_UKBB_EUR_2017
rs113851554	rs113851554	chr2:66750564	chr2:66523432	G	T	Reason for glasses or contact lenses: for short-sightedness	-	Neale B	UKBB	European	2017	0.00322	0.00148	0.02957	+	335700	26943	308757	1	risk diff	Neale-B_UKBB_EUR_2017
rs113851554	rs113851554	chr2:66750564	chr2:66523432	G	T	Reason former drinker stopped drinking alcohol: doctors advice	EFO_0004329	Neale B	UKBB	European	2017	-0.01564	0.007171	0.02917	-	11101	653	10448	1	risk diff	Neale-B_UKBB_EUR_2017
rs113851554	rs113851554	chr2:66750564	chr2:66523432	G	T	Self-reported bursitis	-	Neale B	UKBB	European	2017	-0.0001983	9.142e-05	0.03008	-	337159	95	337064	1	risk diff	Neale-B_UKBB_EUR_2017
rs113851554	rs113851554	chr2:66750564	chr2:66523432	G	T	Self-reported carpal tunnel syndrome	EFO_0004143	Neale B	UKBB	European	2017	0.0004712	0.0002216	0.03345	+	337159	559	336600	1	risk diff	Neale-B_UKBB_EUR_2017
rs113851554	rs113851554	chr2:66750564	chr2:66523432	G	T	Self-reported cerebral aneurysm	EFO_0003870	Neale B	UKBB	European	2017	0.0002939	0.000141	0.03713	+	337159	226	336933	1	risk diff	Neale-B_UKBB_EUR_2017
rs113851554	rs113851554	chr2:66750564	chr2:66523432	G	T	Self-reported cranial nerve problem or palsy	EFO_0009489	Neale B	UKBB	European	2017	-0.0002727	0.0001356	0.04426	-	337159	209	336950	1	risk diff	Neale-B_UKBB_EUR_2017
rs113851554	rs113851554	chr2:66750564	chr2:66523432	G	T	Self-reported diabetic eye disease	EFO_0009486	Neale B	UKBB	European	2017	-0.0005698	0.0002361	0.01582	-	337159	635	336524	1	risk diff	Neale-B_UKBB_EUR_2017
rs113851554	rs113851554	chr2:66750564	chr2:66523432	G	T	Self-reported female infertility	EFO_0008560	Neale B	UKBB	European	2017	0.0003958	0.0001858	0.03313	+	337159	393	336766	1	risk diff	Neale-B_UKBB_EUR_2017
rs113851554	rs113851554	chr2:66750564	chr2:66523432	G	T	Self-reported fracture finger	EFO_0009616	Neale B	UKBB	European	2017	0.000431	0.0001766	0.01468	+	337159	355	336804	1	risk diff	Neale-B_UKBB_EUR_2017
rs113851554	rs113851554	chr2:66750564	chr2:66523432	G	T	Self-reported haemorrhoids or piles	EFO_0009552	Neale B	UKBB	European	2017	-0.0005983	0.0002801	0.03266	-	337159	894	336265	1	risk diff	Neale-B_UKBB_EUR_2017
rs113851554	rs113851554	chr2:66750564	chr2:66523432	G	T	Self-reported liver failure or cirrhosis	EFO_0001422	Neale B	UKBB	European	2017	0.0003301	0.0001453	0.02306	+	337159	240	336919	1	risk diff	Neale-B_UKBB_EUR_2017
rs113851554	rs113851554	chr2:66750564	chr2:66523432	G	T	Self-reported macular degeneration	EFO_0009606	Neale B	UKBB	European	2017	0.0002742	0.0001289	0.03345	+	337159	189	336970	1	risk diff	Neale-B_UKBB_EUR_2017
rs113851554	rs113851554	chr2:66750564	chr2:66523432	G	T	Self-reported osteomyelitis	EFO_0003102	Neale B	UKBB	European	2017	-0.0005134	0.0002146	0.01672	-	337159	524	336635	1	risk diff	Neale-B_UKBB_EUR_2017
rs113851554	rs113851554	chr2:66750564	chr2:66523432	G	T	Self-reported other neurological problem	EFO_0000618	Neale B	UKBB	European	2017	-0.00101	0.0003503	0.003943	-	337159	1400	335759	1	risk diff	Neale-B_UKBB_EUR_2017
rs113851554	rs113851554	chr2:66750564	chr2:66523432	G	T	Self-reported primary bone cancer	EFO_0000311	Neale B	UKBB	European	2017	-0.0002002	9.611e-05	0.03723	-	337159	105	337054	1	risk diff	Neale-B_UKBB_EUR_2017
rs113851554	rs113851554	chr2:66750564	chr2:66523432	G	T	Self-reported septicaemia or sepsis	-	Neale B	UKBB	European	2017	-0.0003467	0.0001365	0.01111	-	337159	212	336947	1	risk diff	Neale-B_UKBB_EUR_2017
rs113851554	rs113851554	chr2:66750564	chr2:66523432	G	T	Self-reported shingles	EFO_0006510	Neale B	UKBB	European	2017	0.0003317	0.0001594	0.03747	+	337159	289	336870	1	risk diff	Neale-B_UKBB_EUR_2017
rs113851554	rs113851554	chr2:66750564	chr2:66523432	G	T	Self-reported ureteric obstruction or hydronephrosis	EFO_0005562	Neale B	UKBB	European	2017	0.0003139	0.0001434	0.02866	+	337159	234	336925	1	risk diff	Neale-B_UKBB_EUR_2017
rs113851554	rs113851554	chr2:66750564	chr2:66523432	G	T	Sleeplessness or insomnia	EFO_0004698	Neale B	UKBB	European	2017	-0.04778	0.00389	1.16e-34	-	336965	0	336965	1	-	Neale-B_UKBB_EUR_2017
rs113851554	rs113851554	chr2:66750564	chr2:66523432	G	T	Smoking status: previous	EFO_0006527	Neale B	UKBB	European	2017	0.005176	0.002599	0.04644	+	336024	118419	217605	1	risk diff	Neale-B_UKBB_EUR_2017
rs113851554	rs113851554	chr2:66750564	chr2:66523432	G	T	Transport type for commuting to job workplace: cycle	EFO_0005241	Neale B	UKBB	European	2017	-0.00391	0.001975	0.04771	-	177550	13527	164023	1	risk diff	Neale-B_UKBB_EUR_2017
rs113851554	rs113851554	chr2:66750564	chr2:66523432	G	T	Treatment with aspirin 75mg tablet	EFO_0007056	Neale B	UKBB	European	2017	0.0009461	0.0004202	0.02437	+	337159	2021	335138	1	risk diff	Neale-B_UKBB_EUR_2017
rs113851554	rs113851554	chr2:66750564	chr2:66523432	G	T	Treatment with blood pressure medication	EFO_0007056	Neale B	UKBB	European	2017	0.005896	0.002831	0.03729	+	180203	31488	148715	1	risk diff	Neale-B_UKBB_EUR_2017
rs113851554	rs113851554	chr2:66750564	chr2:66523432	G	T	Treatment with care cetirizine hayfever relief 10mg tablet	EFO_0007056	Neale B	UKBB	European	2017	0.0001939	9.142e-05	0.03394	+	337159	95	337064	1	risk diff	Neale-B_UKBB_EUR_2017
rs113851554	rs113851554	chr2:66750564	chr2:66523432	G	T	Treatment with climesse tablet	EFO_0007056	Neale B	UKBB	European	2017	-0.0003524	0.0001057	0.0008531	-	337159	127	337032	1	risk diff	Neale-B_UKBB_EUR_2017
rs113851554	rs113851554	chr2:66750564	chr2:66523432	G	T	Treatment with clonazepam	EFO_0007056	Neale B	UKBB	European	2017	-0.0003436	0.0001444	0.01732	-	337159	237	336922	1	risk diff	Neale-B_UKBB_EUR_2017
rs113851554	rs113851554	chr2:66750564	chr2:66523432	G	T	Treatment with co-codamol	EFO_0007056	Neale B	UKBB	European	2017	-0.001975	0.0008216	0.01624	-	337159	7861	329298	1	risk diff	Neale-B_UKBB_EUR_2017
rs113851554	rs113851554	chr2:66750564	chr2:66523432	G	T	Treatment with coaprovel 150mg or 12.5mg tablet	EFO_0007056	Neale B	UKBB	European	2017	-0.0001778	8.799e-05	0.04328	-	337159	88	337071	1	risk diff	Neale-B_UKBB_EUR_2017
rs113851554	rs113851554	chr2:66750564	chr2:66523432	G	T	Treatment with cymalon cranberry 1.5g or 5ml liquid	EFO_0007056	Neale B	UKBB	European	2017	0.0002333	0.0001027	0.02314	+	337159	120	337039	1	risk diff	Neale-B_UKBB_EUR_2017
rs113851554	rs113851554	chr2:66750564	chr2:66523432	G	T	Treatment with dexamethasone+hypromellose 0.1% or 0.5% eye drops	EFO_0007056	Neale B	UKBB	European	2017	0.0003031	0.0001094	0.005585	+	337159	136	337023	1	risk diff	Neale-B_UKBB_EUR_2017
rs113851554	rs113851554	chr2:66750564	chr2:66523432	G	T	Treatment with diazepam	EFO_0007056	Neale B	UKBB	European	2017	-0.0005558	0.0002807	0.04774	-	337159	898	336261	1	risk diff	Neale-B_UKBB_EUR_2017
rs113851554	rs113851554	chr2:66750564	chr2:66523432	G	T	Treatment with diclomax sr 75mg m or r capsule	EFO_0007056	Neale B	UKBB	European	2017	0.0002068	7.848e-05	0.008412	+	337159	70	337089	1	risk diff	Neale-B_UKBB_EUR_2017
rs113851554	rs113851554	chr2:66750564	chr2:66523432	G	T	Treatment with diltiazem	EFO_0007056	Neale B	UKBB	European	2017	-0.0005395	0.0002454	0.02793	-	337159	686	336473	1	risk diff	Neale-B_UKBB_EUR_2017
rs113851554	rs113851554	chr2:66750564	chr2:66523432	G	T	Treatment with diovan 40mg capsule	EFO_0007056	Neale B	UKBB	European	2017	-0.0004938	0.0001714	0.003954	-	337159	334	336825	1	risk diff	Neale-B_UKBB_EUR_2017
rs113851554	rs113851554	chr2:66750564	chr2:66523432	G	T	Treatment with diprosalic ointment	EFO_0007056	Neale B	UKBB	European	2017	-0.0002259	0.0001122	0.04397	-	337159	143	337016	1	risk diff	Neale-B_UKBB_EUR_2017
rs113851554	rs113851554	chr2:66750564	chr2:66523432	G	T	Treatment with elleste duet conti tablet	EFO_0007056	Neale B	UKBB	European	2017	-0.0008112	0.000247	0.001024	-	337159	696	336463	1	risk diff	Neale-B_UKBB_EUR_2017
rs113851554	rs113851554	chr2:66750564	chr2:66523432	G	T	Treatment with glucosamine product	EFO_0007056	Neale B	UKBB	European	2017	0.002968	0.001368	0.03011	+	337159	22914	314245	1	risk diff	Neale-B_UKBB_EUR_2017
rs113851554	rs113851554	chr2:66750564	chr2:66523432	G	T	Treatment with glyceryl trinitrate	EFO_0007056	Neale B	UKBB	European	2017	0.0006994	0.0003027	0.02085	+	337159	1045	336114	1	risk diff	Neale-B_UKBB_EUR_2017
rs113851554	rs113851554	chr2:66750564	chr2:66523432	G	T	Treatment with hydroxyzine	EFO_0007056	Neale B	UKBB	European	2017	0.0001949	9.837e-05	0.04757	+	337159	110	337049	1	risk diff	Neale-B_UKBB_EUR_2017
rs113851554	rs113851554	chr2:66750564	chr2:66523432	G	T	Treatment with indomethacin	EFO_0007056	Neale B	UKBB	European	2017	-0.0002816	0.0001394	0.04337	-	337159	221	336938	1	risk diff	Neale-B_UKBB_EUR_2017
rs113851554	rs113851554	chr2:66750564	chr2:66523432	G	T	Treatment with mirapexin 0.088mg tablet	EFO_0007056	Neale B	UKBB	European	2017	-0.0004563	8.898e-05	2.938e-07	-	337159	90	337069	1	risk diff	Neale-B_UKBB_EUR_2017
rs113851554	rs113851554	chr2:66750564	chr2:66523432	G	T	Treatment with moxonidine	EFO_0007056	Neale B	UKBB	European	2017	0.000441	0.0001563	0.004796	+	337159	278	336881	1	risk diff	Neale-B_UKBB_EUR_2017
rs113851554	rs113851554	chr2:66750564	chr2:66523432	G	T	Treatment with nexium 20mg tablet	EFO_0007056	Neale B	UKBB	European	2017	0.0005647	0.0002265	0.01266	+	337159	584	336575	1	risk diff	Neale-B_UKBB_EUR_2017
rs113851554	rs113851554	chr2:66750564	chr2:66523432	G	T	Treatment with nurofen 200mg tablet	EFO_0007056	Neale B	UKBB	European	2017	-0.0002859	0.0001313	0.02946	-	337159	196	336963	1	risk diff	Neale-B_UKBB_EUR_2017
rs113851554	rs113851554	chr2:66750564	chr2:66523432	G	T	Treatment with oxis 6micrograms turbohaler	EFO_0007056	Neale B	UKBB	European	2017	0.0001672	8.069e-05	0.03826	+	337159	74	337085	1	risk diff	Neale-B_UKBB_EUR_2017
rs113851554	rs113851554	chr2:66750564	chr2:66523432	G	T	Treatment with phenytoin	EFO_0007056	Neale B	UKBB	European	2017	-0.0004162	0.0001664	0.01238	-	337159	315	336844	1	risk diff	Neale-B_UKBB_EUR_2017
rs113851554	rs113851554	chr2:66750564	chr2:66523432	G	T	Treatment with ropinirole	EFO_0007056	Neale B	UKBB	European	2017	-0.0005827	0.000145	5.831e-05	-	337159	239	336920	1	risk diff	Neale-B_UKBB_EUR_2017
rs113851554	rs113851554	chr2:66750564	chr2:66523432	G	T	Treatment with rosuvastatin	EFO_0007056	Neale B	UKBB	European	2017	-0.0008703	0.0004273	0.04169	-	337159	2089	335070	1	risk diff	Neale-B_UKBB_EUR_2017
rs113851554	rs113851554	chr2:66750564	chr2:66523432	G	T	Treatment with seroxat 20mg tablet	EFO_0007056	Neale B	UKBB	European	2017	-0.0005378	0.0002006	0.007348	-	337159	458	336701	1	risk diff	Neale-B_UKBB_EUR_2017
rs113851554	rs113851554	chr2:66750564	chr2:66523432	G	T	Treatment with sodium warfarin	EFO_0007056	Neale B	UKBB	European	2017	0.0003201	0.000158	0.04281	+	337159	284	336875	1	risk diff	Neale-B_UKBB_EUR_2017
rs113851554	rs113851554	chr2:66750564	chr2:66523432	G	T	Treatment with tadalafil	EFO_0007056	Neale B	UKBB	European	2017	-0.000465	0.000194	0.01656	-	337159	429	336730	1	risk diff	Neale-B_UKBB_EUR_2017
rs113851554	rs113851554	chr2:66750564	chr2:66523432	G	T	Treatment with temazepam	EFO_0007056	Neale B	UKBB	European	2017	-0.0006902	0.0002451	0.00486	-	337159	684	336475	1	risk diff	Neale-B_UKBB_EUR_2017
rs113851554	rs113851554	chr2:66750564	chr2:66523432	G	T	Treatment with thyroxine sodium	EFO_0007056	Neale B	UKBB	European	2017	0.000648	0.0002868	0.02383	+	337159	938	336221	1	risk diff	Neale-B_UKBB_EUR_2017
rs113851554	rs113851554	chr2:66750564	chr2:66523432	G	T	Treatment with vitamin b1 preparation	EFO_0007056	Neale B	UKBB	European	2017	0.0002292	0.0001122	0.04099	+	337159	143	337016	1	risk diff	Neale-B_UKBB_EUR_2017
rs113851554	rs113851554	chr2:66750564	chr2:66523432	G	T	Treatment with zanidip 10mg tablet	EFO_0007056	Neale B	UKBB	European	2017	0.000274	0.0001168	0.01893	+	337159	155	337004	1	risk diff	Neale-B_UKBB_EUR_2017
rs113851554	rs113851554	chr2:66750564	chr2:66523432	G	T	Treatment with zoladex 3.6mg implant	EFO_0007056	Neale B	UKBB	European	2017	0.0003071	0.0001282	0.01663	+	337159	187	336972	1	risk diff	Neale-B_UKBB_EUR_2017
rs113851554	rs113851554	chr2:66750564	chr2:66523432	G	T	Type of tobacco currently smoked: hand-rolled cigarettes	EFO_0006527	Neale B	UKBB	European	2017	0.02252	0.008173	0.005871	+	25291	5857	19434	1	risk diff	Neale-B_UKBB_EUR_2017
rs113851554	rs113851554	chr2:66750564	chr2:66523432	G	T	Types of transport used, excluding work: cycle	-	Neale B	UKBB	European	2017	-0.003342	0.001397	0.01674	-	335650	23918	311732	1	risk diff	Neale-B_UKBB_EUR_2017
rs113851554	rs113851554	chr2:66750564	chr2:66523432	G	T	Vascular or heart problems diagnosed by doctor: stroke	EFO_0000712	Neale B	UKBB	European	2017	0.001332	0.0006716	0.04738	+	336683	5198	331485	1	risk diff	Neale-B_UKBB_EUR_2017
rs113851554	rs113851554	chr2:66750564	chr2:66523432	G	T	Visual disturbances	-	Neale B	UKBB	European	2017	-0.0005313	0.0001786	0.002935	-	337199	363	336836	1	risk diff	Neale-B_UKBB_EUR_2017
rs113851554	rs113851554	chr2:66750564	chr2:66523432	G	T	Wants to stop smoking	EFO_0005671	Neale B	UKBB	European	2017	0.03522	0.01742	0.04317	+	24913	0	24913	1	IVNT	Neale-B_UKBB_EUR_2017
rs113851554	rs113851554	chr2:66750564	chr2:66523432	G	T	Why stopped smoking: illness or ill health	EFO_0005671	Neale B	UKBB	European	2017	0.007156	0.003585	0.04589	+	82082	9813	72269	1	risk diff	Neale-B_UKBB_EUR_2017
rs113851554	rs113851554	chr2:66750564	chr2:66523432	G	T	Years since last cervical smear test	-	Neale B	UKBB	European	2017	0.01415	0.006545	0.03069	+	139363	0	139363	1	-	Neale-B_UKBB_EUR_2017
rs113851554	rs113851554	chr2:66750564	chr2:66523432	G	T	Schizophrenia	EFO_0000692	PGC	25056061	Mixed	2014	0.0498	0.0248	0.0448	+	82315	35476	46839	49	log OR	PGC_Schizophrenia_Mixed_2014
rs113851554	rs113851554	chr2:66750564	chr2:66523432	G	T	Insulin-like growth factor 1	EFO_0004627;EFO_0004626	Prins B	28887542	European	2017	-2.8	1.36	0.03929	-	9961	0	9961	1	ng/ml	Prins-B_IGFI1_EUR_2017
rs113851554	rs113851554	chr2:66750564	chr2:66523432	G	T	IgG disialylation	EFO_0008429	Shen X	28878392	European	2017	NA	NA	0.03812	NA	1960	0	1960	1	IVNT	Shen-X_IgG-Disialylation_EUR_2017
rs62158206	rs62158206	chr2:114084596	chr2:113327019	C	T	Basophil count	EFO_0004586	Astle W	27863252	European	2016	0.009294	0.004238	0.0283	+	173480	0	173480	2	IVNT	Astle-W_Blood-Cell-Traits_EUR_2016
rs62158206	rs62158206	chr2:114084596	chr2:113327019	C	T	Basophil percentage of granulocytes	EFO_0004586	Astle W	27863252	European	2016	0.008335	0.004241	0.0494	+	173480	0	173480	2	IVNT	Astle-W_Blood-Cell-Traits_EUR_2016
rs62158206	rs62158206	chr2:114084596	chr2:113327019	C	T	Hemoglobin concentration	EFO_0004586	Astle W	27863252	European	2016	-0.008441	0.004293	0.04929	-	173480	0	173480	2	IVNT	Astle-W_Blood-Cell-Traits_EUR_2016
rs62158206	rs62158206	chr2:114084596	chr2:113327019	C	T	Lymphocyte count	EFO_0004586	Astle W	27863252	European	2016	0.01085	0.004357	0.01277	+	173480	0	173480	2	IVNT	Astle-W_Blood-Cell-Traits_EUR_2016
rs62158206	rs62158206	chr2:114084596	chr2:113327019	C	T	Reticulocyte count	EFO_0004586	Astle W	27863252	European	2016	-0.00918	0.004348	0.03473	-	173480	0	173480	2	IVNT	Astle-W_Blood-Cell-Traits_EUR_2016
rs62158206	rs62158206	chr2:114084596	chr2:113327019	C	T	Atopic dermatitis	EFO_0000274	EAGLE	26482879	Mixed	2015	0.04143	0.02055	0.0438	+	103066	18900	84166	22	log OR	EAGLE_Eczema_Mixed_2015
rs62158206	rs62158206	chr2:114084596	chr2:113327019	C	T	Maternal effects on offspring birthweight	EFO_0004344	EGGC	29309628	European	2018	0.0195	0.0078	0.012	+	86379	0	86379	25	Z-score	EGGC_MBW_EUR_2018
rs62158206	rs62158206	chr2:114084596	chr2:113327019	C	T	Crohns disease	EFO_0000384	IBDGC	26192919	European	2015	0.0534	0.027	0.04831	+	20883	5956	14927	7	log OR	IBDGC_Chrons-Disease_EUR_2015
rs62158206	rs62158206	chr2:114084596	chr2:113327019	C	T	Abnormal findings on diagnostic imaging of lung	EFO_1001133	Neale B	UKBB	European	2017	0.0002525	0.0001219	0.03833	+	337199	576	336623	1	risk diff	Neale-B_UKBB_EUR_2017
rs62158206	rs62158206	chr2:114084596	chr2:113327019	C	T	Acute myocardial infarction	EFO_1000883	Neale B	UKBB	European	2017	-0.0009136	0.0003158	0.003815	-	337199	3927	333272	1	risk diff	Neale-B_UKBB_EUR_2017
rs62158206	rs62158206	chr2:114084596	chr2:113327019	C	T	Atrophic disorders of skin	-	Neale B	UKBB	European	2017	0.0004362	0.0001745	0.01245	+	337199	1183	336016	1	risk diff	Neale-B_UKBB_EUR_2017
rs62158206	rs62158206	chr2:114084596	chr2:113327019	C	T	Average weekly beer plus cider intake	EFO_0004329	Neale B	UKBB	European	2017	0.007301	0.002424	0.002598	+	241447	0	241447	1	-	Neale-B_UKBB_EUR_2017
rs62158206	rs62158206	chr2:114084596	chr2:113327019	C	T	Benign neoplasm of other and ill-defined parts of digestive system	EFO_0000762	Neale B	UKBB	European	2017	-0.0002702	0.0001155	0.01936	-	337199	517	336682	1	risk diff	Neale-B_UKBB_EUR_2017
rs62158206	rs62158206	chr2:114084596	chr2:113327019	C	T	Benign neoplasm of urinary organs	EFO_0003863	Neale B	UKBB	European	2017	7.875e-05	3.971e-05	0.04735	+	337199	61	337138	1	risk diff	Neale-B_UKBB_EUR_2017
rs62158206	rs62158206	chr2:114084596	chr2:113327019	C	T	Blood clot in the lung	-	Neale B	UKBB	European	2017	-0.0006199	0.0002677	0.02057	-	336782	2788	333994	1	risk diff	Neale-B_UKBB_EUR_2017
rs62158206	rs62158206	chr2:114084596	chr2:113327019	C	T	Cause of death: inquest adjourned death	-	Neale B	UKBB	European	2017	0.001872	0.0006655	0.004925	+	7637	9	7628	1	risk diff	Neale-B_UKBB_EUR_2017
rs62158206	rs62158206	chr2:114084596	chr2:113327019	C	T	Cause of death: mesothelioma, unspecified	EFO_0000588	Neale B	UKBB	European	2017	0.004032	0.002023	0.0463	+	7637	84	7553	1	risk diff	Neale-B_UKBB_EUR_2017
rs62158206	rs62158206	chr2:114084596	chr2:113327019	C	T	Cause of death: thoracic aortic aneurysm, ruptured	-	Neale B	UKBB	European	2017	-0.0012	0.000587	0.04098	-	7637	7	7630	1	risk diff	Neale-B_UKBB_EUR_2017
rs62158206	rs62158206	chr2:114084596	chr2:113327019	C	T	Certain early complications of trauma	-	Neale B	UKBB	European	2017	-0.000142	6.1e-05	0.01997	-	337199	144	337055	1	risk diff	Neale-B_UKBB_EUR_2017
rs62158206	rs62158206	chr2:114084596	chr2:113327019	C	T	Chronic rhinitis, nasopharyngitis and pharyngitis	-	Neale B	UKBB	European	2017	0.0001477	7.349e-05	0.04442	+	337199	209	336990	1	risk diff	Neale-B_UKBB_EUR_2017
rs62158206	rs62158206	chr2:114084596	chr2:113327019	C	T	Comparative body size at age 10	-	Neale B	UKBB	European	2017	-0.004345	0.002014	0.03096	-	331693	0	331693	1	-	Neale-B_UKBB_EUR_2017
rs62158206	rs62158206	chr2:114084596	chr2:113327019	C	T	Comparative height size at age 10	-	Neale B	UKBB	European	2017	-0.004431	0.002009	0.0274	-	332021	0	332021	1	-	Neale-B_UKBB_EUR_2017
rs62158206	rs62158206	chr2:114084596	chr2:113327019	C	T	Crushing injury of wrist and hand	EFO_0009504	Neale B	UKBB	European	2017	0.0001003	4.49e-05	0.02549	+	337199	78	337121	1	risk diff	Neale-B_UKBB_EUR_2017
rs62158206	rs62158206	chr2:114084596	chr2:113327019	C	T	Current employment status: none of the above	EFO_0005241	Neale B	UKBB	European	2017	0.000534	0.0002019	0.008166	+	336252	1575	334677	1	risk diff	Neale-B_UKBB_EUR_2017
rs62158206	rs62158206	chr2:114084596	chr2:113327019	C	T	Diastolic blood pressure	EFO_0006336	Neale B	UKBB	European	2017	-0.01006	0.002981	0.0007378	-	317756	0	317756	1	IVNT	Neale-B_UKBB_EUR_2017
rs62158206	rs62158206	chr2:114084596	chr2:113327019	C	T	Disorders of patella	EFO_0009665	Neale B	UKBB	European	2017	0.0001765	8.862e-05	0.04646	+	337199	304	336895	1	risk diff	Neale-B_UKBB_EUR_2017
rs62158206	rs62158206	chr2:114084596	chr2:113327019	C	T	Disorders of trigeminal nerve	EFO_0009569	Neale B	UKBB	European	2017	-0.0001337	6.39e-05	0.03641	-	337199	158	337041	1	risk diff	Neale-B_UKBB_EUR_2017
rs62158206	rs62158206	chr2:114084596	chr2:113327019	C	T	Disorders of vestibular function	EFO_0007537	Neale B	UKBB	European	2017	0.0002568	7.207e-05	0.0003662	+	337199	201	336998	1	risk diff	Neale-B_UKBB_EUR_2017
rs62158206	rs62158206	chr2:114084596	chr2:113327019	C	T	Enthesopathies of lower limb, excluding foot	EFO_0009666	Neale B	UKBB	European	2017	0.0002288	6.706e-05	0.0006435	+	337199	174	337025	1	risk diff	Neale-B_UKBB_EUR_2017
rs62158206	rs62158206	chr2:114084596	chr2:113327019	C	T	Eye problems or disorders: glaucoma	EFO_0000516	Neale B	UKBB	European	2017	0.002465	0.00106	0.02012	+	108817	4758	104059	1	risk diff	Neale-B_UKBB_EUR_2017
rs62158206	rs62158206	chr2:114084596	chr2:113327019	C	T	Eye problems or disorders: none of the above	-	Neale B	UKBB	European	2017	-0.004557	0.002154	0.03435	-	108817	84686	24131	1	risk diff	Neale-B_UKBB_EUR_2017
rs62158206	rs62158206	chr2:114084596	chr2:113327019	C	T	Frequency of other exercises in last 4 weeks	EFO_0008002	Neale B	UKBB	European	2017	-0.01165	0.005312	0.02826	-	161170	0	161170	1	-	Neale-B_UKBB_EUR_2017
rs62158206	rs62158206	chr2:114084596	chr2:113327019	C	T	Frequency of tenseness or restlessness in last 2 weeks	-	Neale B	UKBB	European	2017	-0.004227	0.001821	0.02027	-	325169	0	325169	1	-	Neale-B_UKBB_EUR_2017
rs62158206	rs62158206	chr2:114084596	chr2:113327019	C	T	Getting up in morning	EFO_0004870	Neale B	UKBB	European	2017	-0.007512	0.00226	0.0008884	-	336501	0	336501	1	-	Neale-B_UKBB_EUR_2017
rs62158206	rs62158206	chr2:114084596	chr2:113327019	C	T	Heel bone mineral density	EFO_0009270	Neale B	UKBB	European	2017	-0.01315	0.003766	0.0004792	-	194398	0	194398	1	IVNT	Neale-B_UKBB_EUR_2017
rs62158206	rs62158206	chr2:114084596	chr2:113327019	C	T	Home area population density: Scotland - accessible small town	-	Neale B	UKBB	European	2017	0.0004651	0.0001633	0.004389	+	333997	1021	332976	1	risk diff	Neale-B_UKBB_EUR_2017
rs62158206	rs62158206	chr2:114084596	chr2:113327019	C	T	Illness, injury, bereavement, stress in last 2 years: financial difficulties	-	Neale B	UKBB	European	2017	-0.002006	0.0009309	0.03115	-	335219	37284	297935	1	risk diff	Neale-B_UKBB_EUR_2017
rs62158206	rs62158206	chr2:114084596	chr2:113327019	C	T	Illnesses of father: high blood pressure	EFO_0004325	Neale B	UKBB	European	2017	-0.0031	0.001308	0.0178	-	294950	66341	228609	1	risk diff	Neale-B_UKBB_EUR_2017
rs62158206	rs62158206	chr2:114084596	chr2:113327019	C	T	Illnesses of siblings: bowel cancer	EFO_1001951	Neale B	UKBB	European	2017	0.001193	0.0004987	0.01672	+	260177	6101	254076	1	risk diff	Neale-B_UKBB_EUR_2017
rs62158206	rs62158206	chr2:114084596	chr2:113327019	C	T	Impedance of leg right	-	Neale B	UKBB	European	2017	0.005231	0.002663	0.04945	+	331301	0	331301	1	IVNT	Neale-B_UKBB_EUR_2017
rs62158206	rs62158206	chr2:114084596	chr2:113327019	C	T	Inflammatory disease of cervix uteri	-	Neale B	UKBB	European	2017	-0.0001942	8.547e-05	0.02308	-	337199	283	336916	1	risk diff	Neale-B_UKBB_EUR_2017
rs62158206	rs62158206	chr2:114084596	chr2:113327019	C	T	Intracerebral haemorrhage	EFO_0005669	Neale B	UKBB	European	2017	-0.0001782	8.1e-05	0.02786	-	337199	254	336945	1	risk diff	Neale-B_UKBB_EUR_2017
rs62158206	rs62158206	chr2:114084596	chr2:113327019	C	T	Labour and delivery complicated by umbilical cord complications	EFO_0002950	Neale B	UKBB	European	2017	-0.0001172	5.751e-05	0.04151	-	337199	128	337071	1	risk diff	Neale-B_UKBB_EUR_2017
rs62158206	rs62158206	chr2:114084596	chr2:113327019	C	T	Left-handedness	EFO_0003889	Neale B	UKBB	European	2017	0.002299	0.0008701	0.008244	+	337130	32442	304688	1	risk diff	Neale-B_UKBB_EUR_2017
rs62158206	rs62158206	chr2:114084596	chr2:113327019	C	T	Long labour	EFO_0009682	Neale B	UKBB	European	2017	-0.0003002	0.00015	0.04545	-	337199	875	336324	1	risk diff	Neale-B_UKBB_EUR_2017
rs62158206	rs62158206	chr2:114084596	chr2:113327019	C	T	Malignant neoplasm of stomach	EFO_0003897	Neale B	UKBB	European	2017	0.000167	6.857e-05	0.0149	+	337199	182	337017	1	risk diff	Neale-B_UKBB_EUR_2017
rs62158206	rs62158206	chr2:114084596	chr2:113327019	C	T	Medication for cholesterol, blood pressure or diabetes: blood pressure medication	EFO_0007056	Neale B	UKBB	European	2017	-0.006888	0.001886	0.0002602	-	154702	38548	116154	1	risk diff	Neale-B_UKBB_EUR_2017
rs62158206	rs62158206	chr2:114084596	chr2:113327019	C	T	Medication for cholesterol, blood pressure or diabetes: cholesterol lowering medication	EFO_0007056	Neale B	UKBB	European	2017	-0.003959	0.00184	0.0314	-	154702	35840	118862	1	risk diff	Neale-B_UKBB_EUR_2017
rs62158206	rs62158206	chr2:114084596	chr2:113327019	C	T	Medication for cholesterol, blood pressure or diabetes: none of the above	EFO_0007056	Neale B	UKBB	European	2017	0.005896	0.002057	0.004149	+	154702	103004	51698	1	risk diff	Neale-B_UKBB_EUR_2017
rs62158206	rs62158206	chr2:114084596	chr2:113327019	C	T	Mineral and other dietary supplements: selenium	EFO_0008111	Neale B	UKBB	European	2017	-0.0009467	0.0004456	0.03361	-	336314	7822	328492	1	risk diff	Neale-B_UKBB_EUR_2017
rs62158206	rs62158206	chr2:114084596	chr2:113327019	C	T	Myeloid leukaemia	EFO_0000222	Neale B	UKBB	European	2017	0.0002209	7.007e-05	0.001621	+	337199	190	337009	1	risk diff	Neale-B_UKBB_EUR_2017
rs62158206	rs62158206	chr2:114084596	chr2:113327019	C	T	Nail disorders	-	Neale B	UKBB	European	2017	0.0003398	0.0001276	0.007743	+	337199	631	336568	1	risk diff	Neale-B_UKBB_EUR_2017
rs62158206	rs62158206	chr2:114084596	chr2:113327019	C	T	Nasal polyp	EFO_1000391	Neale B	UKBB	European	2017	-0.0004333	0.0002051	0.03465	-	337199	1637	335562	1	risk diff	Neale-B_UKBB_EUR_2017
rs62158206	rs62158206	chr2:114084596	chr2:113327019	C	T	Number of self-reported non-cancer illnesses	EFO_0009801	Neale B	UKBB	European	2017	-0.00549	0.002431	0.0239	-	337159	0	337159	1	-	Neale-B_UKBB_EUR_2017
rs62158206	rs62158206	chr2:114084596	chr2:113327019	C	T	Obstructive and reflux uropathy	EFO_0009571	Neale B	UKBB	European	2017	-0.0002928	0.0001413	0.03823	-	337199	774	336425	1	risk diff	Neale-B_UKBB_EUR_2017
rs62158206	rs62158206	chr2:114084596	chr2:113327019	C	T	Other abnormal immunological findings in serum	EFO_0000540	Neale B	UKBB	European	2017	-0.0001327	5.083e-05	0.009055	-	337199	100	337099	1	risk diff	Neale-B_UKBB_EUR_2017
rs62158206	rs62158206	chr2:114084596	chr2:113327019	C	T	Other aplastic anaemias	-	Neale B	UKBB	European	2017	9.345e-05	4.068e-05	0.02159	+	337199	64	337135	1	risk diff	Neale-B_UKBB_EUR_2017
rs62158206	rs62158206	chr2:114084596	chr2:113327019	C	T	Other diseases of liver	EFO_0009039	Neale B	UKBB	European	2017	0.0002011	9.589e-05	0.03594	+	337199	356	336843	1	risk diff	Neale-B_UKBB_EUR_2017
rs62158206	rs62158206	chr2:114084596	chr2:113327019	C	T	Other disorders of bladder	EFO_1000018	Neale B	UKBB	European	2017	-0.0006021	0.0002652	0.02321	-	337199	2749	334450	1	risk diff	Neale-B_UKBB_EUR_2017
rs62158206	rs62158206	chr2:114084596	chr2:113327019	C	T	Other disorders of conjunctiva	EFO_1001824	Neale B	UKBB	European	2017	-0.0001915	8.413e-05	0.02281	-	337199	274	336925	1	risk diff	Neale-B_UKBB_EUR_2017
rs62158206	rs62158206	chr2:114084596	chr2:113327019	C	T	Other disorders of synovium and tendon	EFO_1001435	Neale B	UKBB	European	2017	-0.0004763	0.0002143	0.02629	-	337199	1787	335412	1	risk diff	Neale-B_UKBB_EUR_2017
rs62158206	rs62158206	chr2:114084596	chr2:113327019	C	T	Other disorders of urethra	EFO_0009689	Neale B	UKBB	European	2017	-0.0002501	8.164e-05	0.00219	-	337199	258	336941	1	risk diff	Neale-B_UKBB_EUR_2017
rs62158206	rs62158206	chr2:114084596	chr2:113327019	C	T	Other female pelvic inflammatory diseases	EFO_1001388	Neale B	UKBB	European	2017	-0.0002528	0.0001137	0.0261	-	337199	501	336698	1	risk diff	Neale-B_UKBB_EUR_2017
rs62158206	rs62158206	chr2:114084596	chr2:113327019	C	T	Other intervertebral disk disorders	EFO_1000900	Neale B	UKBB	European	2017	-0.0008062	0.0002736	0.003207	-	337199	2920	334279	1	risk diff	Neale-B_UKBB_EUR_2017
rs62158206	rs62158206	chr2:114084596	chr2:113327019	C	T	Pain type experienced in last month: pain all over the body	EFO_0003843	Neale B	UKBB	European	2017	0.0007753	0.0003608	0.03167	+	336650	5099	331551	1	risk diff	Neale-B_UKBB_EUR_2017
rs62158206	rs62158206	chr2:114084596	chr2:113327019	C	T	Past tobacco smoking	EFO_0006527	Neale B	UKBB	European	2017	0.00759	0.003836	0.04783	+	310749	0	310749	1	-	Neale-B_UKBB_EUR_2017
rs62158206	rs62158206	chr2:114084596	chr2:113327019	C	T	Pneumonia due to streptococcus pneumoniae	EFO_0007499	Neale B	UKBB	European	2017	-0.0001344	5.332e-05	0.0117	-	337199	110	337089	1	risk diff	Neale-B_UKBB_EUR_2017
rs62158206	rs62158206	chr2:114084596	chr2:113327019	C	T	Polyarthrosis	EFO_1000999	Neale B	UKBB	European	2017	-0.0002974	0.0001261	0.01833	-	337199	616	336583	1	risk diff	Neale-B_UKBB_EUR_2017
rs62158206	rs62158206	chr2:114084596	chr2:113327019	C	T	Prospective memory result	-	Neale B	UKBB	European	2017	-0.006758	0.002617	0.009824	-	111099	0	111099	1	-	Neale-B_UKBB_EUR_2017
rs62158206	rs62158206	chr2:114084596	chr2:113327019	C	T	Pulse rate	EFO_0004326	Neale B	UKBB	European	2017	-0.01078	0.003031	0.0003745	-	317756	0	317756	1	IVNT	Neale-B_UKBB_EUR_2017
rs62158206	rs62158206	chr2:114084596	chr2:113327019	C	T	Reaction to severe stress, and adjustment disorders	EFO_0001358	Neale B	UKBB	European	2017	0.0001401	6.858e-05	0.0411	+	337199	182	337017	1	risk diff	Neale-B_UKBB_EUR_2017
rs62158206	rs62158206	chr2:114084596	chr2:113327019	C	T	Reason former drinker stopped drinking alcohol: financial reasons	EFO_0004329	Neale B	UKBB	European	2017	0.004706	0.002235	0.03525	+	11101	210	10891	1	risk diff	Neale-B_UKBB_EUR_2017
rs62158206	rs62158206	chr2:114084596	chr2:113327019	C	T	Self-reported arthritis	EFO_0005856	Neale B	UKBB	European	2017	-0.0006273	0.0002582	0.01511	-	337159	2599	334560	1	risk diff	Neale-B_UKBB_EUR_2017
rs62158206	rs62158206	chr2:114084596	chr2:113327019	C	T	Self-reported benign neuroma	EFO_0009619	Neale B	UKBB	European	2017	-0.0001052	5.21e-05	0.04339	-	337159	105	337054	1	risk diff	Neale-B_UKBB_EUR_2017
rs62158206	rs62158206	chr2:114084596	chr2:113327019	C	T	Self-reported crohns disease	EFO_0000384	Neale B	UKBB	European	2017	0.0004826	0.0001631	0.003091	+	337159	1032	336127	1	risk diff	Neale-B_UKBB_EUR_2017
rs62158206	rs62158206	chr2:114084596	chr2:113327019	C	T	Self-reported diabetes	EFO_0000400	Neale B	UKBB	European	2017	0.001147	0.0005721	0.04503	+	337159	13243	323916	1	risk diff	Neale-B_UKBB_EUR_2017
rs62158206	rs62158206	chr2:114084596	chr2:113327019	C	T	Self-reported heart failure or pulmonary odema	EFO_0003144	Neale B	UKBB	European	2017	0.000171	7.471e-05	0.02212	+	337159	216	336943	1	risk diff	Neale-B_UKBB_EUR_2017
rs62158206	rs62158206	chr2:114084596	chr2:113327019	C	T	Self-reported hypertension	EFO_0000537	Neale B	UKBB	European	2017	-0.005119	0.001291	7.351e-05	-	337159	87690	249469	1	risk diff	Neale-B_UKBB_EUR_2017
rs62158206	rs62158206	chr2:114084596	chr2:113327019	C	T	Self-reported incisional hernia	-	Neale B	UKBB	European	2017	8.479e-05	4.131e-05	0.04012	+	337159	66	337093	1	risk diff	Neale-B_UKBB_EUR_2017
rs62158206	rs62158206	chr2:114084596	chr2:113327019	C	T	Self-reported lichen sclerosis	EFO_1000724	Neale B	UKBB	European	2017	0.0001544	5.428e-05	0.004441	+	337159	114	337045	1	risk diff	Neale-B_UKBB_EUR_2017
rs62158206	rs62158206	chr2:114084596	chr2:113327019	C	T	Self-reported meningitis	EFO_0000584	Neale B	UKBB	European	2017	0.0003955	0.0001893	0.03673	+	337159	1392	335767	1	risk diff	Neale-B_UKBB_EUR_2017
rs62158206	rs62158206	chr2:114084596	chr2:113327019	C	T	Self-reported oesophagitis or barretts oesophagus	EFO_0000280	Neale B	UKBB	European	2017	-0.0003952	0.0001661	0.01732	-	337159	1070	336089	1	risk diff	Neale-B_UKBB_EUR_2017
rs62158206	rs62158206	chr2:114084596	chr2:113327019	C	T	Self-reported osteoarthritis	EFO_0002506	Neale B	UKBB	European	2017	0.001837	0.0008163	0.02446	+	337159	28257	308902	1	risk diff	Neale-B_UKBB_EUR_2017
rs62158206	rs62158206	chr2:114084596	chr2:113327019	C	T	Self-reported osteoporosis	EFO_0003882	Neale B	UKBB	European	2017	0.001011	0.0003647	0.005595	+	337159	5266	331893	1	risk diff	Neale-B_UKBB_EUR_2017
rs62158206	rs62158206	chr2:114084596	chr2:113327019	C	T	Self-reported ovarian cyst or cysts	EFO_0002511	Neale B	UKBB	European	2017	0.0005916	0.0002647	0.02543	+	337159	2752	334407	1	risk diff	Neale-B_UKBB_EUR_2017
rs62158206	rs62158206	chr2:114084596	chr2:113327019	C	T	Self-reported pancreatitis	EFO_0000278	Neale B	UKBB	European	2017	-0.0004804	0.0001375	0.0004772	-	337159	733	336426	1	risk diff	Neale-B_UKBB_EUR_2017
rs62158206	rs62158206	chr2:114084596	chr2:113327019	C	T	Self-reported parathyroid gland problem	EFO_0005754	Neale B	UKBB	European	2017	0.000128	5.476e-05	0.01938	+	337159	116	337043	1	risk diff	Neale-B_UKBB_EUR_2017
rs62158206	rs62158206	chr2:114084596	chr2:113327019	C	T	Self-reported pulmonary embolism + or - dvt	EFO_0003827	Neale B	UKBB	European	2017	-0.0006182	0.000268	0.02107	-	337159	2801	334358	1	risk diff	Neale-B_UKBB_EUR_2017
rs62158206	rs62158206	chr2:114084596	chr2:113327019	C	T	Self-reported schizophrenia	EFO_0000692	Neale B	UKBB	European	2017	0.0002811	9.33e-05	0.002591	+	337159	337	336822	1	risk diff	Neale-B_UKBB_EUR_2017
rs62158206	rs62158206	chr2:114084596	chr2:113327019	C	T	Self-reported subdural haemorrhage or haematoma	-	Neale B	UKBB	European	2017	-0.0001626	6.016e-05	0.006884	-	337159	140	337019	1	risk diff	Neale-B_UKBB_EUR_2017
rs62158206	rs62158206	chr2:114084596	chr2:113327019	C	T	Self-reported testicular problems	-	Neale B	UKBB	European	2017	-0.0002398	0.0001103	0.02972	-	337159	472	336687	1	risk diff	Neale-B_UKBB_EUR_2017
rs62158206	rs62158206	chr2:114084596	chr2:113327019	C	T	Self-reported tonsiltis	-	Neale B	UKBB	European	2017	-0.0005196	0.0002476	0.03588	-	337159	2389	334770	1	risk diff	Neale-B_UKBB_EUR_2017
rs62158206	rs62158206	chr2:114084596	chr2:113327019	C	T	Single delivery by forceps and vacuum extractor	-	Neale B	UKBB	European	2017	0.0001138	4.344e-05	0.008768	+	337199	73	337126	1	risk diff	Neale-B_UKBB_EUR_2017
rs62158206	rs62158206	chr2:114084596	chr2:113327019	C	T	Sleep duration	EFO_0005271	Neale B	UKBB	European	2017	0.02993	0.002272	1.334e-39	+	335410	0	335410	1	-	Neale-B_UKBB_EUR_2017
rs62158206	rs62158206	chr2:114084596	chr2:113327019	C	T	Sleeplessness or insomnia	EFO_0004698	Neale B	UKBB	European	2017	-0.01292	0.002109	9.156e-10	-	336965	0	336965	1	-	Neale-B_UKBB_EUR_2017
rs62158206	rs62158206	chr2:114084596	chr2:113327019	C	T	Smoking status: previous	EFO_0006527	Neale B	UKBB	European	2017	-0.003234	0.001409	0.0217	-	336024	118419	217605	1	risk diff	Neale-B_UKBB_EUR_2017
rs62158206	rs62158206	chr2:114084596	chr2:113327019	C	T	Snoring	EFO_0008341	Neale B	UKBB	European	2017	-0.006451	0.001449	8.542e-06	-	314449	117812	196637	1	risk diff	Neale-B_UKBB_EUR_2017
rs62158206	rs62158206	chr2:114084596	chr2:113327019	C	T	Sodium in urine	EFO_0009282	Neale B	UKBB	European	2017	-0.008781	0.002866	0.002187	-	326831	0	326831	1	IVNT	Neale-B_UKBB_EUR_2017
rs62158206	rs62158206	chr2:114084596	chr2:113327019	C	T	Started insulin within one year diagnosis of diabetes	EFO_0000400	Neale B	UKBB	European	2017	-0.008861	0.004486	0.04827	-	15397	1872	13525	1	risk diff	Neale-B_UKBB_EUR_2017
rs62158206	rs62158206	chr2:114084596	chr2:113327019	C	T	Surgery on leg arteries	EFO_0009729	Neale B	UKBB	European	2017	-0.004433	0.002079	0.03295	-	24003	896	23107	1	risk diff	Neale-B_UKBB_EUR_2017
rs62158206	rs62158206	chr2:114084596	chr2:113327019	C	T	Systolic blood pressure	EFO_0006335	Neale B	UKBB	European	2017	-0.006646	0.00298	0.02571	-	317754	0	317754	1	IVNT	Neale-B_UKBB_EUR_2017
rs62158206	rs62158206	chr2:114084596	chr2:113327019	C	T	Tense or highly strung	EFO_0009596	Neale B	UKBB	European	2017	-0.002246	0.001127	0.04618	-	327232	56012	271220	1	risk diff	Neale-B_UKBB_EUR_2017
rs62158206	rs62158206	chr2:114084596	chr2:113327019	C	T	Time spent driving	-	Neale B	UKBB	European	2017	-0.006124	0.002651	0.02091	-	224813	0	224813	1	-	Neale-B_UKBB_EUR_2017
rs62158206	rs62158206	chr2:114084596	chr2:113327019	C	T	Treatment with antihypertensive	EFO_0007056	Neale B	UKBB	European	2017	-8.429e-05	3.971e-05	0.03381	-	337159	61	337098	1	risk diff	Neale-B_UKBB_EUR_2017
rs62158206	rs62158206	chr2:114084596	chr2:113327019	C	T	Treatment with avandamet 1mg or 500mg tablet	EFO_0007056	Neale B	UKBB	European	2017	0.0001319	5.661e-05	0.01978	+	337159	124	337035	1	risk diff	Neale-B_UKBB_EUR_2017
rs62158206	rs62158206	chr2:114084596	chr2:113327019	C	T	Treatment with bendroflumethiazide	EFO_0007056	Neale B	UKBB	European	2017	-0.00148	0.0006823	0.03011	-	337159	19084	318075	1	risk diff	Neale-B_UKBB_EUR_2017
rs62158206	rs62158206	chr2:114084596	chr2:113327019	C	T	Treatment with calcium carbonate+colecalciferol 1.25g or 5micrograms tablet	EFO_0007056	Neale B	UKBB	European	2017	0.0001412	6.122e-05	0.02107	+	337159	145	337014	1	risk diff	Neale-B_UKBB_EUR_2017
rs62158206	rs62158206	chr2:114084596	chr2:113327019	C	T	Treatment with celebrex 200mg capsule	EFO_0007056	Neale B	UKBB	European	2017	-0.0001336	5.775e-05	0.02069	-	337159	129	337030	1	risk diff	Neale-B_UKBB_EUR_2017
rs62158206	rs62158206	chr2:114084596	chr2:113327019	C	T	Treatment with diltiazem	EFO_0007056	Neale B	UKBB	European	2017	0.0002865	0.000133	0.03128	+	337159	686	336473	1	risk diff	Neale-B_UKBB_EUR_2017
rs62158206	rs62158206	chr2:114084596	chr2:113327019	C	T	Treatment with dovonex scalp solution	EFO_0007056	Neale B	UKBB	European	2017	0.0001558	4.254e-05	0.000249	+	337159	70	337089	1	risk diff	Neale-B_UKBB_EUR_2017
rs62158206	rs62158206	chr2:114084596	chr2:113327019	C	T	Treatment with elleste-solo 1mg tablet	EFO_0007056	Neale B	UKBB	European	2017	0.0002541	0.0001239	0.04036	+	337159	596	336563	1	risk diff	Neale-B_UKBB_EUR_2017
rs62158206	rs62158206	chr2:114084596	chr2:113327019	C	T	Treatment with ezetrol 10mg tablet	EFO_0007056	Neale B	UKBB	European	2017	-0.0002857	0.0001266	0.02403	-	337159	621	336538	1	risk diff	Neale-B_UKBB_EUR_2017
rs62158206	rs62158206	chr2:114084596	chr2:113327019	C	T	Treatment with hormonin tablet	EFO_0007056	Neale B	UKBB	European	2017	-0.000121	5.729e-05	0.03476	-	337159	127	337032	1	risk diff	Neale-B_UKBB_EUR_2017
rs62158206	rs62158206	chr2:114084596	chr2:113327019	C	T	Treatment with hydrocortisone	EFO_0007056	Neale B	UKBB	European	2017	0.0002727	0.0001257	0.03004	+	337159	612	336547	1	risk diff	Neale-B_UKBB_EUR_2017
rs62158206	rs62158206	chr2:114084596	chr2:113327019	C	T	Treatment with hydroxocobalamin	EFO_0007056	Neale B	UKBB	European	2017	0.0001741	8.506e-05	0.04071	+	337159	280	336879	1	risk diff	Neale-B_UKBB_EUR_2017
rs62158206	rs62158206	chr2:114084596	chr2:113327019	C	T	Treatment with ibuprofen product	EFO_0007056	Neale B	UKBB	European	2017	9.516e-05	3.971e-05	0.01658	+	337159	61	337098	1	risk diff	Neale-B_UKBB_EUR_2017
rs62158206	rs62158206	chr2:114084596	chr2:113327019	C	T	Treatment with indometacin	EFO_0007056	Neale B	UKBB	European	2017	0.000196	7.742e-05	0.01135	+	337159	232	336927	1	risk diff	Neale-B_UKBB_EUR_2017
rs62158206	rs62158206	chr2:114084596	chr2:113327019	C	T	Treatment with irbesartan+hydrochlorothiazide 150mg or 12.5mg tablet	EFO_0007056	Neale B	UKBB	European	2017	9.319e-05	4.688e-05	0.04683	+	337159	85	337074	1	risk diff	Neale-B_UKBB_EUR_2017
rs62158206	rs62158206	chr2:114084596	chr2:113327019	C	T	Treatment with kapake capsule	EFO_0007056	Neale B	UKBB	European	2017	0.0001016	4.068e-05	0.01251	+	337159	64	337095	1	risk diff	Neale-B_UKBB_EUR_2017
rs62158206	rs62158206	chr2:114084596	chr2:113327019	C	T	Treatment with lorazepam	EFO_0007056	Neale B	UKBB	European	2017	-0.0001056	5.381e-05	0.04962	-	337159	112	337047	1	risk diff	Neale-B_UKBB_EUR_2017
rs62158206	rs62158206	chr2:114084596	chr2:113327019	C	T	Treatment with losartan potassium+hydrochlorothiazide 50mg or 12.5mg tablet	EFO_0007056	Neale B	UKBB	European	2017	-0.0001746	8.43e-05	0.03838	-	337159	275	336884	1	risk diff	Neale-B_UKBB_EUR_2017
rs62158206	rs62158206	chr2:114084596	chr2:113327019	C	T	Treatment with magnesium citrate	EFO_0007056	Neale B	UKBB	European	2017	-0.0001167	5.546e-05	0.03532	-	337159	119	337040	1	risk diff	Neale-B_UKBB_EUR_2017
rs62158206	rs62158206	chr2:114084596	chr2:113327019	C	T	Treatment with manevac granules	EFO_0007056	Neale B	UKBB	European	2017	-0.0001212	5.523e-05	0.0282	-	337159	118	337041	1	risk diff	Neale-B_UKBB_EUR_2017
rs62158206	rs62158206	chr2:114084596	chr2:113327019	C	T	Treatment with minocycline	EFO_0007056	Neale B	UKBB	European	2017	-0.0001264	6.122e-05	0.03899	-	337159	145	337014	1	risk diff	Neale-B_UKBB_EUR_2017
rs62158206	rs62158206	chr2:114084596	chr2:113327019	C	T	Treatment with mometasone furoate 0.1% ointment	EFO_0007056	Neale B	UKBB	European	2017	9.598e-05	4.548e-05	0.03482	+	337159	80	337079	1	risk diff	Neale-B_UKBB_EUR_2017
rs62158206	rs62158206	chr2:114084596	chr2:113327019	C	T	Treatment with oilatum cream	EFO_0007056	Neale B	UKBB	European	2017	0.0001327	6.08e-05	0.02906	+	337159	143	337016	1	risk diff	Neale-B_UKBB_EUR_2017
rs62158206	rs62158206	chr2:114084596	chr2:113327019	C	T	Treatment with piroxicam	EFO_0007056	Neale B	UKBB	European	2017	0.0001146	5.662e-05	0.043	+	337159	124	337035	1	risk diff	Neale-B_UKBB_EUR_2017
rs62158206	rs62158206	chr2:114084596	chr2:113327019	C	T	Treatment with pramipexole	EFO_0007056	Neale B	UKBB	European	2017	0.000156	6.37e-05	0.01432	+	337159	157	337002	1	risk diff	Neale-B_UKBB_EUR_2017
rs62158206	rs62158206	chr2:114084596	chr2:113327019	C	T	Treatment with pravastatin	EFO_0007056	Neale B	UKBB	European	2017	-0.0003988	0.0002031	0.04955	-	337159	1603	335556	1	risk diff	Neale-B_UKBB_EUR_2017
rs62158206	rs62158206	chr2:114084596	chr2:113327019	C	T	Treatment with priadel 200mg m or r tablet	EFO_0007056	Neale B	UKBB	European	2017	0.0002134	7.523e-05	0.00457	+	337159	219	336940	1	risk diff	Neale-B_UKBB_EUR_2017
rs62158206	rs62158206	chr2:114084596	chr2:113327019	C	T	Treatment with rino clenil 50micrograms nasal spray	EFO_0007056	Neale B	UKBB	European	2017	0.0003033	0.0001298	0.01949	+	337159	653	336506	1	risk diff	Neale-B_UKBB_EUR_2017
rs62158206	rs62158206	chr2:114084596	chr2:113327019	C	T	Treatment with sodium cromoglycate	EFO_0007056	Neale B	UKBB	European	2017	0.0001069	5.008e-05	0.03276	+	337159	97	337062	1	risk diff	Neale-B_UKBB_EUR_2017
rs62158206	rs62158206	chr2:114084596	chr2:113327019	C	T	Treatment with solifenacin	EFO_0007056	Neale B	UKBB	European	2017	0.0002356	0.0001164	0.04302	+	337159	525	336634	1	risk diff	Neale-B_UKBB_EUR_2017
rs62158206	rs62158206	chr2:114084596	chr2:113327019	C	T	Treatment with viscotears liquid eye gel	EFO_0007056	Neale B	UKBB	European	2017	-0.0003267	0.0001411	0.02058	-	337159	772	336387	1	risk diff	Neale-B_UKBB_EUR_2017
rs62158206	rs62158206	chr2:114084596	chr2:113327019	C	T	Treatment with warfarin	EFO_0007056	Neale B	UKBB	European	2017	-0.0006056	0.0002948	0.03998	-	337159	3404	333755	1	risk diff	Neale-B_UKBB_EUR_2017
rs62158206	rs62158206	chr2:114084596	chr2:113327019	C	T	Treatment with xalatan 0.005% eye drops	EFO_0007056	Neale B	UKBB	European	2017	0.0003322	0.0001572	0.03452	+	337159	958	336201	1	risk diff	Neale-B_UKBB_EUR_2017
rs62158206	rs62158206	chr2:114084596	chr2:113327019	C	T	Types of physical activity in last 4 weeks: none of the above	EFO_0008002	Neale B	UKBB	European	2017	-0.001371	0.0006922	0.04767	-	335599	19551	316048	1	risk diff	Neale-B_UKBB_EUR_2017
rs62158206	rs62158206	chr2:114084596	chr2:113327019	C	T	Types of transport used, excluding work: walk	-	Neale B	UKBB	European	2017	0.00308	0.001478	0.03714	+	335650	165354	170296	1	risk diff	Neale-B_UKBB_EUR_2017
rs62158206	rs62158206	chr2:114084596	chr2:113327019	C	T	Unspecified maternal hypertension	EFO_0000668	Neale B	UKBB	European	2017	0.0001929	9.102e-05	0.03406	+	337199	321	336878	1	risk diff	Neale-B_UKBB_EUR_2017
rs62158206	rs62158206	chr2:114084596	chr2:113327019	C	T	Vascular or heart problems diagnosed by doctor: high blood pressure	EFO_0004325	Neale B	UKBB	European	2017	-0.005706	0.001309	1.306e-05	-	336683	91033	245650	1	risk diff	Neale-B_UKBB_EUR_2017
rs62158206	rs62158206	chr2:114084596	chr2:113327019	C	T	Vascular or heart problems diagnosed by doctor: none of the above	-	Neale B	UKBB	European	2017	0.004966	0.001344	0.0002205	+	336683	236530	100153	1	risk diff	Neale-B_UKBB_EUR_2017
rs62158206	rs62158206	chr2:114084596	chr2:113327019	C	T	Viral warts	EFO_0009662	Neale B	UKBB	European	2017	0.0001781	8.833e-05	0.0437	+	337199	302	336897	1	risk diff	Neale-B_UKBB_EUR_2017
rs62158206	rs62158206	chr2:114084596	chr2:113327019	C	T	Albumin	EFO_0001461	Prins B	28887542	European	2017	-0.1	0.05	0.02734	-	9961	0	9961	1	g/l	Prins-B_ALB_EUR_2017
rs62158206	rs62158206	chr2:114084596	chr2:113327019	C	T	High density lipoprotein	EFO_0004612	Prins B	28887542	European	2017	-0.04	0.02	0.03921	-	9961	0	9961	1	IVNT	Prins-B_HDL_EUR_2017
rs62158206	rs62158206	chr2:114084596	chr2:113327019	C	T	Haemoglobin	-	Prins B	28887542	European	2017	-0.05	0.02	0.01328	-	9961	0	9961	1	g/dl	Prins-B_Haemoglobin_EUR_2017
rs62158206	rs62158206	chr2:114084596	chr2:113327019	C	T	Years of educational attainment in females	EFO_0004784	SSGAC	27225129	European	2016	0.009	0.004	0.02132	+	181443	0	181443	62	years	SSGAC_EduYears-F_EUR_2016
rs34967082	rs34967082	chr2:215382654	chr2:214517930	A	G	Lumber spine bone mineral density	EFO_0007701	GEFOS	26367794	European	2015	-0.01873	0.008893	0.03969	-	28498	0	28498	12	Z-score	GEFOS_LSBMD_EUR_2015
rs34967082	rs34967082	chr2:215382654	chr2:214517930	A	G	Insomnia in females	EFO_0007876;EFO_0004698	Hammerschlag AR	28604731	European	2017	0.054	0.01263	1.905e-05	+	59367	19521	39846	1	log OR	Hammerschlag-AR_Insomnia-F_EUR_2017
rs34967082	rs34967082	chr2:215382654	chr2:214517930	A	G	Insomnia	EFO_0007876;EFO_0004698	Hammerschlag AR	28604731	European	2017	0.03174	0.009558	0.0008967	+	113006	32384	80622	1	log OR	Hammerschlag-AR_Insomnia_EUR_2017
rs34967082	rs34967082	chr2:215382654	chr2:214517930	A	G	Abnormal findings in specimens from male genital organs	-	Neale B	UKBB	European	2017	9.15e-05	4.398e-05	0.03748	+	337199	106	337093	1	risk diff	Neale-B_UKBB_EUR_2017
rs34967082	rs34967082	chr2:215382654	chr2:214517930	A	G	Abnormalities of gait and mobility	-	Neale B	UKBB	European	2017	0.0001105	5.57e-05	0.04731	+	337199	170	337029	1	risk diff	Neale-B_UKBB_EUR_2017
rs34967082	rs34967082	chr2:215382654	chr2:214517930	A	G	Acute tonsillitis	-	Neale B	UKBB	European	2017	0.0001725	7.435e-05	0.02034	+	337199	303	336896	1	risk diff	Neale-B_UKBB_EUR_2017
rs34967082	rs34967082	chr2:215382654	chr2:214517930	A	G	Age at first live birth	EFO_0009101	Neale B	UKBB	European	2017	-0.009849	0.004008	0.014	-	123846	0	123846	1	IVNT	Neale-B_UKBB_EUR_2017
rs34967082	rs34967082	chr2:215382654	chr2:214517930	A	G	Age at last live birth	-	Neale B	UKBB	European	2017	-0.00864	0.004024	0.03179	-	123676	0	123676	1	IVNT	Neale-B_UKBB_EUR_2017
rs34967082	rs34967082	chr2:215382654	chr2:214517930	A	G	Age of primiparous women at birth of child	-	Neale B	UKBB	European	2017	-0.01858	0.009166	0.04271	-	23804	0	23804	1	IVNT	Neale-B_UKBB_EUR_2017
rs34967082	rs34967082	chr2:215382654	chr2:214517930	A	G	Alcohol intake frequency	EFO_0004329	Neale B	UKBB	European	2017	0.01354	0.003617	0.0001815	+	336965	0	336965	1	-	Neale-B_UKBB_EUR_2017
rs34967082	rs34967082	chr2:215382654	chr2:214517930	A	G	Ambidextrous	EFO_0003889	Neale B	UKBB	European	2017	-0.0006708	0.0003147	0.03303	-	337130	5517	331613	1	risk diff	Neale-B_UKBB_EUR_2017
rs34967082	rs34967082	chr2:215382654	chr2:214517930	A	G	Arm fat mass left	-	Neale B	UKBB	European	2017	0.00696	0.002424	0.004086	+	331164	0	331164	1	IVNT	Neale-B_UKBB_EUR_2017
rs34967082	rs34967082	chr2:215382654	chr2:214517930	A	G	Arm fat mass right	-	Neale B	UKBB	European	2017	0.006753	0.002423	0.005327	+	331226	0	331226	1	IVNT	Neale-B_UKBB_EUR_2017
rs34967082	rs34967082	chr2:215382654	chr2:214517930	A	G	Arm fat percentage left	-	Neale B	UKBB	European	2017	0.004526	0.001872	0.01562	+	331198	0	331198	1	IVNT	Neale-B_UKBB_EUR_2017
rs34967082	rs34967082	chr2:215382654	chr2:214517930	A	G	Arm fat percentage right	-	Neale B	UKBB	European	2017	0.004581	0.001881	0.01486	+	331249	0	331249	1	IVNT	Neale-B_UKBB_EUR_2017
rs34967082	rs34967082	chr2:215382654	chr2:214517930	A	G	Arm fat-free mass left	-	Neale B	UKBB	European	2017	0.003701	0.001572	0.01858	+	331159	0	331159	1	IVNT	Neale-B_UKBB_EUR_2017
rs34967082	rs34967082	chr2:215382654	chr2:214517930	A	G	Arm fat-free mass right	-	Neale B	UKBB	European	2017	0.003348	0.001541	0.02981	+	331221	0	331221	1	IVNT	Neale-B_UKBB_EUR_2017
rs34967082	rs34967082	chr2:215382654	chr2:214517930	A	G	Arm predicted mass left	-	Neale B	UKBB	European	2017	0.003741	0.001566	0.01694	+	331146	0	331146	1	IVNT	Neale-B_UKBB_EUR_2017
rs34967082	rs34967082	chr2:215382654	chr2:214517930	A	G	Arm predicted mass right	-	Neale B	UKBB	European	2017	0.003315	0.001536	0.03087	+	331216	0	331216	1	IVNT	Neale-B_UKBB_EUR_2017
rs34967082	rs34967082	chr2:215382654	chr2:214517930	A	G	Average weekly champagne plus white wine intake	EFO_0004329	Neale B	UKBB	European	2017	-0.01258	0.002488	4.245e-07	-	240864	0	240864	1	-	Neale-B_UKBB_EUR_2017
rs34967082	rs34967082	chr2:215382654	chr2:214517930	A	G	Basal metabolic rate	EFO_0007777	Neale B	UKBB	European	2017	0.003641	0.00164	0.02638	+	331307	0	331307	1	IVNT	Neale-B_UKBB_EUR_2017
rs34967082	rs34967082	chr2:215382654	chr2:214517930	A	G	Birth weight of first child	EFO_0004344	Neale B	UKBB	European	2017	-0.009267	0.004528	0.0407	-	145558	0	145558	1	-	Neale-B_UKBB_EUR_2017
rs34967082	rs34967082	chr2:215382654	chr2:214517930	A	G	Body fat percentage	EFO_0007800	Neale B	UKBB	European	2017	0.004987	0.001896	0.008545	+	331117	0	331117	1	IVNT	Neale-B_UKBB_EUR_2017
rs34967082	rs34967082	chr2:215382654	chr2:214517930	A	G	Body mass index	EFO_0004340	Neale B	UKBB	European	2017	0.007426	0.002446	0.002402	+	336107	0	336107	1	IVNT	Neale-B_UKBB_EUR_2017
rs34967082	rs34967082	chr2:215382654	chr2:214517930	A	G	Cause of death: colon, unspecified	-	Neale B	UKBB	European	2017	0.006345	0.002682	0.01802	+	7637	204	7433	1	risk diff	Neale-B_UKBB_EUR_2017
rs34967082	rs34967082	chr2:215382654	chr2:214517930	A	G	Cause of death: endocarditis, valve unspecified	EFO_0000465	Neale B	UKBB	European	2017	0.001507	0.0005383	0.005141	+	7637	8	7629	1	risk diff	Neale-B_UKBB_EUR_2017
rs34967082	rs34967082	chr2:215382654	chr2:214517930	A	G	Cause of death: intestinal tract, part unspecified	-	Neale B	UKBB	European	2017	-0.003102	0.001505	0.03936	-	7637	63	7574	1	risk diff	Neale-B_UKBB_EUR_2017
rs34967082	rs34967082	chr2:215382654	chr2:214517930	A	G	Cause of death: malignant melanoma of skin, unspecified	EFO_0004198	Neale B	UKBB	European	2017	-0.003761	0.001872	0.04448	-	7637	98	7539	1	risk diff	Neale-B_UKBB_EUR_2017
rs34967082	rs34967082	chr2:215382654	chr2:214517930	A	G	Cause of death: other specified degenerative diseases of nervous system	EFO_0005772	Neale B	UKBB	European	2017	0.00205	0.0009307	0.02764	+	7637	24	7613	1	risk diff	Neale-B_UKBB_EUR_2017
rs34967082	rs34967082	chr2:215382654	chr2:214517930	A	G	Cause of death: septicaemia, unspecified	-	Neale B	UKBB	European	2017	-0.001661	0.0007832	0.03398	-	7637	17	7620	1	risk diff	Neale-B_UKBB_EUR_2017
rs34967082	rs34967082	chr2:215382654	chr2:214517930	A	G	Cervical disk disorders	EFO_0009537	Neale B	UKBB	European	2017	0.0002312	9.848e-05	0.01888	+	337199	532	336667	1	risk diff	Neale-B_UKBB_EUR_2017
rs34967082	rs34967082	chr2:215382654	chr2:214517930	A	G	Comparative body size at age 10	-	Neale B	UKBB	European	2017	-0.004944	0.001693	0.003491	-	331693	0	331693	1	-	Neale-B_UKBB_EUR_2017
rs34967082	rs34967082	chr2:215382654	chr2:214517930	A	G	Deafness	EFO_0001063	Neale B	UKBB	European	2017	9.872e-05	3.927e-05	0.01194	+	323978	78	323900	1	risk diff	Neale-B_UKBB_EUR_2017
rs34967082	rs34967082	chr2:215382654	chr2:214517930	A	G	Diastolic blood pressure	EFO_0006336	Neale B	UKBB	European	2017	0.006609	0.002506	0.008357	+	317756	0	317756	1	IVNT	Neale-B_UKBB_EUR_2017
rs34967082	rs34967082	chr2:215382654	chr2:214517930	A	G	Drive faster than motorway speed limit	-	Neale B	UKBB	European	2017	-0.004371	0.002072	0.03487	-	306030	0	306030	1	-	Neale-B_UKBB_EUR_2017
rs34967082	rs34967082	chr2:215382654	chr2:214517930	A	G	Exposure to tobacco smoke outside home	EFO_0009115	Neale B	UKBB	European	2017	0.005645	0.001508	0.0001812	+	286550	0	286550	1	-	Neale-B_UKBB_EUR_2017
rs34967082	rs34967082	chr2:215382654	chr2:214517930	A	G	Eye problems or disorders: cataract	EFO_0001059	Neale B	UKBB	European	2017	-0.003016	0.001287	0.01915	-	108817	10475	98342	1	risk diff	Neale-B_UKBB_EUR_2017
rs34967082	rs34967082	chr2:215382654	chr2:214517930	A	G	Eye problems or disorders: none of the above	-	Neale B	UKBB	European	2017	0.004345	0.001813	0.01655	+	108817	84686	24131	1	risk diff	Neale-B_UKBB_EUR_2017
rs34967082	rs34967082	chr2:215382654	chr2:214517930	A	G	Family relationship satisfaction	-	Neale B	UKBB	European	2017	0.009204	0.003897	0.01819	+	110290	0	110290	1	-	Neale-B_UKBB_EUR_2017
rs34967082	rs34967082	chr2:215382654	chr2:214517930	A	G	Forced expiratory volume in 1-second, predicted	EFO_0004314	Neale B	UKBB	European	2017	0.005555	0.002772	0.04507	+	110423	0	110423	1	IVNT	Neale-B_UKBB_EUR_2017
rs34967082	rs34967082	chr2:215382654	chr2:214517930	A	G	Fracture of forearm	EFO_0003931	Neale B	UKBB	European	2017	0.0004877	0.0002435	0.04517	+	337199	3284	333915	1	risk diff	Neale-B_UKBB_EUR_2017
rs34967082	rs34967082	chr2:215382654	chr2:214517930	A	G	Fracture of shoulder and upper arm	EFO_0003931	Neale B	UKBB	European	2017	-0.0002666	0.0001356	0.04931	-	337199	1010	336189	1	risk diff	Neale-B_UKBB_EUR_2017
rs34967082	rs34967082	chr2:215382654	chr2:214517930	A	G	Fractured bone site: arm	EFO_0009514	Neale B	UKBB	European	2017	0.0005065	0.0002488	0.04172	+	335546	3391	332155	1	risk diff	Neale-B_UKBB_EUR_2017
rs34967082	rs34967082	chr2:215382654	chr2:214517930	A	G	Frequency of depressed mood in last 2 weeks	-	Neale B	UKBB	European	2017	0.003043	0.001524	0.04588	+	323267	0	323267	1	-	Neale-B_UKBB_EUR_2017
rs34967082	rs34967082	chr2:215382654	chr2:214517930	A	G	Frequency of tenseness or restlessness in last 2 weeks	-	Neale B	UKBB	European	2017	0.004116	0.00153	0.007154	+	325169	0	325169	1	-	Neale-B_UKBB_EUR_2017
rs34967082	rs34967082	chr2:215382654	chr2:214517930	A	G	Frequency of tiredness or lethargy in last 2 weeks	-	Neale B	UKBB	European	2017	0.007882	0.00207	0.0001401	+	327528	0	327528	1	-	Neale-B_UKBB_EUR_2017
rs34967082	rs34967082	chr2:215382654	chr2:214517930	A	G	Frequency of unenthusiasm or disinterest in last 2 weeks	-	Neale B	UKBB	European	2017	0.003895	0.001488	0.008853	+	326730	0	326730	1	-	Neale-B_UKBB_EUR_2017
rs34967082	rs34967082	chr2:215382654	chr2:214517930	A	G	Hearing aid user	EFO_0004238	Neale B	UKBB	European	2017	0.001759	0.0006976	0.01168	+	204240	10322	193918	1	risk diff	Neale-B_UKBB_EUR_2017
rs34967082	rs34967082	chr2:215382654	chr2:214517930	A	G	Hearing difficulty or problems	EFO_0004238	Neale B	UKBB	European	2017	0.002417	0.001106	0.02885	+	323978	84839	239139	1	risk diff	Neale-B_UKBB_EUR_2017
rs34967082	rs34967082	chr2:215382654	chr2:214517930	A	G	Hearing difficulty or problems with background noise	EFO_0004238	Neale B	UKBB	European	2017	0.002407	0.001207	0.0461	+	330759	125089	205670	1	risk diff	Neale-B_UKBB_EUR_2017
rs34967082	rs34967082	chr2:215382654	chr2:214517930	A	G	Hip circumference	EFO_0005093	Neale B	UKBB	European	2017	0.006262	0.002449	0.01056	+	336601	0	336601	1	IVNT	Neale-B_UKBB_EUR_2017
rs34967082	rs34967082	chr2:215382654	chr2:214517930	A	G	Home area population density: Scotland - remote rural	-	Neale B	UKBB	European	2017	-2.696e-05	1.364e-05	0.04809	-	333997	10	333987	1	risk diff	Neale-B_UKBB_EUR_2017
rs34967082	rs34967082	chr2:215382654	chr2:214517930	A	G	Illnesses of siblings: bowel cancer	EFO_1001951	Neale B	UKBB	European	2017	0.0008763	0.0004191	0.03654	+	260177	6101	254076	1	risk diff	Neale-B_UKBB_EUR_2017
rs34967082	rs34967082	chr2:215382654	chr2:214517930	A	G	Inflammatory disorders of male genital organs	EFO_0009555	Neale B	UKBB	European	2017	-9.338e-05	3.939e-05	0.01774	-	337199	85	337114	1	risk diff	Neale-B_UKBB_EUR_2017
rs34967082	rs34967082	chr2:215382654	chr2:214517930	A	G	Injury of muscle and tendon at hip and thigh level	EFO_0009508	Neale B	UKBB	European	2017	0.0001054	5.301e-05	0.04685	+	337199	154	337045	1	risk diff	Neale-B_UKBB_EUR_2017
rs34967082	rs34967082	chr2:215382654	chr2:214517930	A	G	Intracranial injury	EFO_0009505	Neale B	UKBB	European	2017	0.0003249	8.956e-05	0.0002858	+	337199	440	336759	1	risk diff	Neale-B_UKBB_EUR_2017
rs34967082	rs34967082	chr2:215382654	chr2:214517930	A	G	Job involves heavy manual or physical work	EFO_0005241	Neale B	UKBB	European	2017	0.005911	0.002873	0.03962	+	190643	0	190643	1	-	Neale-B_UKBB_EUR_2017
rs34967082	rs34967082	chr2:215382654	chr2:214517930	A	G	Job involves shift work	EFO_0005241	Neale B	UKBB	European	2017	0.006976	0.002726	0.0105	+	190442	0	190442	1	-	Neale-B_UKBB_EUR_2017
rs34967082	rs34967082	chr2:215382654	chr2:214517930	A	G	Leg fat mass left	-	Neale B	UKBB	European	2017	0.005409	0.001955	0.005653	+	331275	0	331275	1	IVNT	Neale-B_UKBB_EUR_2017
rs34967082	rs34967082	chr2:215382654	chr2:214517930	A	G	Leg fat mass right	-	Neale B	UKBB	European	2017	0.005272	0.001977	0.007674	+	331293	0	331293	1	IVNT	Neale-B_UKBB_EUR_2017
rs34967082	rs34967082	chr2:215382654	chr2:214517930	A	G	Leg fat percentage left	-	Neale B	UKBB	European	2017	0.003987	0.001546	0.00993	+	331278	0	331278	1	IVNT	Neale-B_UKBB_EUR_2017
rs34967082	rs34967082	chr2:215382654	chr2:214517930	A	G	Leg fat percentage right	-	Neale B	UKBB	European	2017	0.00393	0.001566	0.0121	+	331296	0	331296	1	IVNT	Neale-B_UKBB_EUR_2017
rs34967082	rs34967082	chr2:215382654	chr2:214517930	A	G	Loneliness, isolation	-	Neale B	UKBB	European	2017	0.002756	0.0009505	0.003744	+	332263	58752	273511	1	risk diff	Neale-B_UKBB_EUR_2017
rs34967082	rs34967082	chr2:215382654	chr2:214517930	A	G	Malaise and fatigue	EFO_0004540	Neale B	UKBB	European	2017	0.0002128	9.326e-05	0.0225	+	337199	477	336722	1	risk diff	Neale-B_UKBB_EUR_2017
rs34967082	rs34967082	chr2:215382654	chr2:214517930	A	G	Malignant neoplasm of bladder	EFO_0000292	Neale B	UKBB	European	2017	0.0002953	0.000134	0.02748	+	337199	987	336212	1	risk diff	Neale-B_UKBB_EUR_2017
rs34967082	rs34967082	chr2:215382654	chr2:214517930	A	G	Malignant neoplasm of pancreas	EFO_0002618	Neale B	UKBB	European	2017	0.00012	5.197e-05	0.021	+	337199	148	337051	1	risk diff	Neale-B_UKBB_EUR_2017
rs34967082	rs34967082	chr2:215382654	chr2:214517930	A	G	Maternal care for known or suspected foetal abnormality and damage	EFO_0009682	Neale B	UKBB	European	2017	9.551e-05	3.773e-05	0.01136	+	337199	78	337121	1	risk diff	Neale-B_UKBB_EUR_2017
rs34967082	rs34967082	chr2:215382654	chr2:214517930	A	G	Medication for pain relief, constipation, heartburn: ibuprofen	EFO_0007056	Neale B	UKBB	European	2017	0.001891	0.0008835	0.03232	+	333581	49411	284170	1	risk diff	Neale-B_UKBB_EUR_2017
rs34967082	rs34967082	chr2:215382654	chr2:214517930	A	G	Medication for pain relief, constipation, heartburn: laxatives	EFO_0007056	Neale B	UKBB	European	2017	-0.0009106	0.0004148	0.02813	-	333582	9565	324017	1	risk diff	Neale-B_UKBB_EUR_2017
rs34967082	rs34967082	chr2:215382654	chr2:214517930	A	G	Medication for pain relief, constipation, heartburn: paracetamol	EFO_0007056	Neale B	UKBB	European	2017	0.002483	0.001024	0.01529	+	333581	72882	260699	1	risk diff	Neale-B_UKBB_EUR_2017
rs34967082	rs34967082	chr2:215382654	chr2:214517930	A	G	Menopausal and other perimenopausal disorders	EFO_0003922	Neale B	UKBB	European	2017	-0.0006822	0.0002943	0.02044	-	337199	4875	332324	1	risk diff	Neale-B_UKBB_EUR_2017
rs34967082	rs34967082	chr2:215382654	chr2:214517930	A	G	Mental and behavioural disorders due to use of alcohol	EFO_0003829	Neale B	UKBB	European	2017	0.0002138	0.0001068	0.04516	+	337199	626	336573	1	risk diff	Neale-B_UKBB_EUR_2017
rs34967082	rs34967082	chr2:215382654	chr2:214517930	A	G	Mental disorder, not otherwise specified	EFO_0000677	Neale B	UKBB	European	2017	-9.559e-05	4.164e-05	0.0217	-	337199	95	337104	1	risk diff	Neale-B_UKBB_EUR_2017
rs34967082	rs34967082	chr2:215382654	chr2:214517930	A	G	Mineral and other dietary supplements: fish oil	EFO_0008111	Neale B	UKBB	European	2017	-0.002502	0.001156	0.03042	-	336314	106738	229576	1	risk diff	Neale-B_UKBB_EUR_2017
rs34967082	rs34967082	chr2:215382654	chr2:214517930	A	G	Mineral and other dietary supplements: none of the above	EFO_0008111	Neale B	UKBB	European	2017	0.002426	0.001225	0.04758	+	336314	191371	144943	1	risk diff	Neale-B_UKBB_EUR_2017
rs34967082	rs34967082	chr2:215382654	chr2:214517930	A	G	Miserableness	-	Neale B	UKBB	European	2017	0.003926	0.001225	0.001358	+	331856	141755	190101	1	risk diff	Neale-B_UKBB_EUR_2017
rs34967082	rs34967082	chr2:215382654	chr2:214517930	A	G	Mood swings	EFO_0008475	Neale B	UKBB	European	2017	0.004462	0.001247	0.0003473	+	329428	148601	180827	1	risk diff	Neale-B_UKBB_EUR_2017
rs34967082	rs34967082	chr2:215382654	chr2:214517930	A	G	Mothers age at death	EFO_0007796	Neale B	UKBB	European	2017	-0.007119	0.003211	0.02662	-	199690	0	199690	1	IVNT	Neale-B_UKBB_EUR_2017
rs34967082	rs34967082	chr2:215382654	chr2:214517930	A	G	Mouth or teeth dental problems: dentures	-	Neale B	UKBB	European	2017	0.002526	0.0009295	0.006582	+	336138	56894	279244	1	risk diff	Neale-B_UKBB_EUR_2017
rs34967082	rs34967082	chr2:215382654	chr2:214517930	A	G	Mouth or teeth dental problems: none of the above	-	Neale B	UKBB	European	2017	-0.004379	0.001212	0.0003022	-	336138	204310	131828	1	risk diff	Neale-B_UKBB_EUR_2017
rs34967082	rs34967082	chr2:215382654	chr2:214517930	A	G	Nap during day	EFO_0004870	Neale B	UKBB	European	2017	0.004202	0.001466	0.004152	+	337074	0	337074	1	-	Neale-B_UKBB_EUR_2017
rs34967082	rs34967082	chr2:215382654	chr2:214517930	A	G	Neuroticism score	EFO_0007660	Neale B	UKBB	European	2017	0.02163	0.008847	0.01451	+	274108	0	274108	1	-	Neale-B_UKBB_EUR_2017
rs34967082	rs34967082	chr2:215382654	chr2:214517930	A	G	Number of days or week of vigorous physical activity 10+ minutes	EFO_0008002	Neale B	UKBB	European	2017	-0.01067	0.004909	0.02977	-	321533	0	321533	1	-	Neale-B_UKBB_EUR_2017
rs34967082	rs34967082	chr2:215382654	chr2:214517930	A	G	Obstructive and reflux uropathy	EFO_0009571	Neale B	UKBB	European	2017	0.0002497	0.0001187	0.03543	+	337199	774	336425	1	risk diff	Neale-B_UKBB_EUR_2017
rs34967082	rs34967082	chr2:215382654	chr2:214517930	A	G	Oesophagitis	EFO_0004232	Neale B	UKBB	European	2017	0.0005899	0.0002467	0.01681	+	337199	3369	333830	1	risk diff	Neale-B_UKBB_EUR_2017
rs34967082	rs34967082	chr2:215382654	chr2:214517930	A	G	Open wound of forearm	EFO_0005756	Neale B	UKBB	European	2017	0.0001236	4.621e-05	0.007486	+	337199	117	337082	1	risk diff	Neale-B_UKBB_EUR_2017
rs34967082	rs34967082	chr2:215382654	chr2:214517930	A	G	Open wound of lower leg	EFO_0009508	Neale B	UKBB	European	2017	-0.000124	5.763e-05	0.03149	-	337199	182	337017	1	risk diff	Neale-B_UKBB_EUR_2017
rs34967082	rs34967082	chr2:215382654	chr2:214517930	A	G	Open wound of wrist and hand	EFO_0005756	Neale B	UKBB	European	2017	0.0003837	0.0001495	0.01029	+	337199	1230	335969	1	risk diff	Neale-B_UKBB_EUR_2017
rs34967082	rs34967082	chr2:215382654	chr2:214517930	A	G	Orchitis and epididymitis	EFO_1001078	Neale B	UKBB	European	2017	0.0001783	8.766e-05	0.04191	+	337199	422	336777	1	risk diff	Neale-B_UKBB_EUR_2017
rs34967082	rs34967082	chr2:215382654	chr2:214517930	A	G	Other diseases of inner ear	EFO_0009604	Neale B	UKBB	European	2017	-0.0001784	7.747e-05	0.02128	-	337199	329	336870	1	risk diff	Neale-B_UKBB_EUR_2017
rs34967082	rs34967082	chr2:215382654	chr2:214517930	A	G	Other disorders of bladder	EFO_1000018	Neale B	UKBB	European	2017	0.0004639	0.0002229	0.03741	+	337199	2749	334450	1	risk diff	Neale-B_UKBB_EUR_2017
rs34967082	rs34967082	chr2:215382654	chr2:214517930	A	G	Other disorders of brain	EFO_0007467	Neale B	UKBB	European	2017	-0.0001376	5.716e-05	0.01603	-	337199	179	337020	1	risk diff	Neale-B_UKBB_EUR_2017
rs34967082	rs34967082	chr2:215382654	chr2:214517930	A	G	Other disorders of cartilage	EFO_1001148	Neale B	UKBB	European	2017	0.0002347	6.205e-05	0.000155	+	337199	211	336988	1	risk diff	Neale-B_UKBB_EUR_2017
rs34967082	rs34967082	chr2:215382654	chr2:214517930	A	G	Other disorders of external ear	EFO_0009668	Neale B	UKBB	European	2017	-0.0001789	8.193e-05	0.02895	-	337199	368	336831	1	risk diff	Neale-B_UKBB_EUR_2017
rs34967082	rs34967082	chr2:215382654	chr2:214517930	A	G	Other necrotising vasculopathies	EFO_1001209	Neale B	UKBB	European	2017	-0.0001517	5.635e-05	0.0071	-	337199	174	337025	1	risk diff	Neale-B_UKBB_EUR_2017
rs34967082	rs34967082	chr2:215382654	chr2:214517930	A	G	Other noninflammatory disorders of cervix uteri	EFO_0007202	Neale B	UKBB	European	2017	-0.0001541	7.589e-05	0.04228	-	337199	316	336883	1	risk diff	Neale-B_UKBB_EUR_2017
rs34967082	rs34967082	chr2:215382654	chr2:214517930	A	G	Other noninflammatory disorders of vulva and perineum	-	Neale B	UKBB	European	2017	-0.0002649	0.0001172	0.02385	-	337199	756	336443	1	risk diff	Neale-B_UKBB_EUR_2017
rs34967082	rs34967082	chr2:215382654	chr2:214517930	A	G	Other orthopaedic follow-up care	EFO_0009577	Neale B	UKBB	European	2017	-0.0003867	0.0001883	0.04004	-	337199	1954	335245	1	risk diff	Neale-B_UKBB_EUR_2017
rs34967082	rs34967082	chr2:215382654	chr2:214517930	A	G	Other strabismus	-	Neale B	UKBB	European	2017	-0.0002348	9.158e-05	0.01036	-	337199	460	336739	1	risk diff	Neale-B_UKBB_EUR_2017
rs34967082	rs34967082	chr2:215382654	chr2:214517930	A	G	Overall health rating	-	Neale B	UKBB	European	2017	0.003936	0.001796	0.02841	+	336020	0	336020	1	-	Neale-B_UKBB_EUR_2017
rs34967082	rs34967082	chr2:215382654	chr2:214517930	A	G	Pack years adult smoking as proportion of life span exposed to smoking	EFO_0004318	Neale B	UKBB	European	2017	0.009776	0.004461	0.02844	+	101726	0	101726	1	IVNT	Neale-B_UKBB_EUR_2017
rs34967082	rs34967082	chr2:215382654	chr2:214517930	A	G	Pack years of smoking preview only	EFO_0004318;EFO_0006526	Neale B	UKBB	European	2017	0.00945	0.004446	0.03355	+	101726	0	101726	1	IVNT	Neale-B_UKBB_EUR_2017
rs34967082	rs34967082	chr2:215382654	chr2:214517930	A	G	Pain type experienced in last month: back pain	EFO_0003843	Neale B	UKBB	European	2017	0.002961	0.00108	0.006097	+	336650	85221	251429	1	risk diff	Neale-B_UKBB_EUR_2017
rs34967082	rs34967082	chr2:215382654	chr2:214517930	A	G	Pain type experienced in last month: knee pain	EFO_0003843	Neale B	UKBB	European	2017	0.002078	0.001016	0.0408	+	336650	71561	265089	1	risk diff	Neale-B_UKBB_EUR_2017
rs34967082	rs34967082	chr2:215382654	chr2:214517930	A	G	Poisoning by narcotics and psychodysleptics	EFO_0008546	Neale B	UKBB	European	2017	0.0001311	5.731e-05	0.02217	+	337199	180	337019	1	risk diff	Neale-B_UKBB_EUR_2017
rs34967082	rs34967082	chr2:215382654	chr2:214517930	A	G	Prophylactic surgery	EFO_0009580	Neale B	UKBB	European	2017	-0.0002178	7.662e-05	0.004472	-	337199	322	336877	1	risk diff	Neale-B_UKBB_EUR_2017
rs34967082	rs34967082	chr2:215382654	chr2:214517930	A	G	Pulse rate	EFO_0004326	Neale B	UKBB	European	2017	0.008169	0.002548	0.001347	+	317756	0	317756	1	IVNT	Neale-B_UKBB_EUR_2017
rs34967082	rs34967082	chr2:215382654	chr2:214517930	A	G	Pulse rate	EFO_0004326	Neale B	UKBB	European	2017	0.008977	0.004317	0.03756	+	110153	0	110153	1	IVNT	Neale-B_UKBB_EUR_2017
rs34967082	rs34967082	chr2:215382654	chr2:214517930	A	G	Pyothorax	EFO_0009680	Neale B	UKBB	European	2017	-9.776e-05	4.336e-05	0.02415	-	337199	103	337096	1	risk diff	Neale-B_UKBB_EUR_2017
rs34967082	rs34967082	chr2:215382654	chr2:214517930	A	G	Qualifications: A levels or as levels or equivalent	EFO_0004784	Neale B	UKBB	European	2017	-0.002999	0.001111	0.006959	-	334070	91710	242360	1	risk diff	Neale-B_UKBB_EUR_2017
rs34967082	rs34967082	chr2:215382654	chr2:214517930	A	G	Qualifications: O levels or GCSEs or equivalent	EFO_0004784	Neale B	UKBB	European	2017	-0.003455	0.00124	0.005344	-	334070	159730	174340	1	risk diff	Neale-B_UKBB_EUR_2017
rs34967082	rs34967082	chr2:215382654	chr2:214517930	A	G	Qualifications: college or university degree	EFO_0004784	Neale B	UKBB	European	2017	-0.004056	0.001159	0.0004677	-	334070	106305	227765	1	risk diff	Neale-B_UKBB_EUR_2017
rs34967082	rs34967082	chr2:215382654	chr2:214517930	A	G	Qualifications: other professional qualifications	EFO_0004784	Neale B	UKBB	European	2017	-0.002713	0.001133	0.01659	-	334070	97524	236546	1	risk diff	Neale-B_UKBB_EUR_2017
rs34967082	rs34967082	chr2:215382654	chr2:214517930	A	G	Rash and other nonspecific skin eruption	EFO_0000701	Neale B	UKBB	European	2017	0.0001485	6.393e-05	0.02018	+	337199	224	336975	1	risk diff	Neale-B_UKBB_EUR_2017
rs34967082	rs34967082	chr2:215382654	chr2:214517930	A	G	Reason for reducing amount of alcohol drunk: health precaution	EFO_0004329	Neale B	UKBB	European	2017	-0.004482	0.001912	0.01904	-	124798	40728	84070	1	risk diff	Neale-B_UKBB_EUR_2017
rs34967082	rs34967082	chr2:215382654	chr2:214517930	A	G	Regular tinnitus	EFO_0007616	Neale B	UKBB	European	2017	0.001347	0.0006826	0.04849	+	109411	2760	106651	1	risk diff	Neale-B_UKBB_EUR_2017
rs34967082	rs34967082	chr2:215382654	chr2:214517930	A	G	Retinal detachments and breaks	EFO_0005773	Neale B	UKBB	European	2017	-0.0003655	0.000175	0.03672	-	337199	1686	335513	1	risk diff	Neale-B_UKBB_EUR_2017
rs34967082	rs34967082	chr2:215382654	chr2:214517930	A	G	Scoliosis	EFO_0004273	Neale B	UKBB	European	2017	0.0001044	4.229e-05	0.01359	+	337199	98	337101	1	risk diff	Neale-B_UKBB_EUR_2017
rs34967082	rs34967082	chr2:215382654	chr2:214517930	A	G	Self-reported asbestosis	EFO_0007153	Neale B	UKBB	European	2017	-0.0001378	5e-05	0.005836	-	337159	137	337022	1	risk diff	Neale-B_UKBB_EUR_2017
rs34967082	rs34967082	chr2:215382654	chr2:214517930	A	G	Self-reported connective tissue disorder	EFO_1001986	Neale B	UKBB	European	2017	-0.000119	5.037e-05	0.0182	-	337159	139	337020	1	risk diff	Neale-B_UKBB_EUR_2017
rs34967082	rs34967082	chr2:215382654	chr2:214517930	A	G	Self-reported duodenal ulcer	EFO_0004607	Neale B	UKBB	European	2017	-0.0003822	0.0001562	0.01443	-	337159	1343	335816	1	risk diff	Neale-B_UKBB_EUR_2017
rs34967082	rs34967082	chr2:215382654	chr2:214517930	A	G	Self-reported dupuytrens contracture	EFO_0003899	Neale B	UKBB	European	2017	-0.0001565	6.645e-05	0.01848	-	337159	242	336917	1	risk diff	Neale-B_UKBB_EUR_2017
rs34967082	rs34967082	chr2:215382654	chr2:214517930	A	G	Self-reported fracture forearm or wrist	EFO_0009515	Neale B	UKBB	European	2017	-0.0002422	0.0001139	0.03345	-	337159	712	336447	1	risk diff	Neale-B_UKBB_EUR_2017
rs34967082	rs34967082	chr2:215382654	chr2:214517930	A	G	Self-reported fracture rib	EFO_0009620	Neale B	UKBB	European	2017	-0.0001667	7.805e-05	0.03273	-	337159	334	336825	1	risk diff	Neale-B_UKBB_EUR_2017
rs34967082	rs34967082	chr2:215382654	chr2:214517930	A	G	Self-reported hepatitis b	EFO_0008405;EFO_0004197	Neale B	UKBB	European	2017	-6.33e-05	2.835e-05	0.02555	-	337159	44	337115	1	risk diff	Neale-B_UKBB_EUR_2017
rs34967082	rs34967082	chr2:215382654	chr2:214517930	A	G	Self-reported hereditary or genetic haematological disorder	EFO_0005803	Neale B	UKBB	European	2017	-0.0001616	7.275e-05	0.02633	-	337159	290	336869	1	risk diff	Neale-B_UKBB_EUR_2017
rs34967082	rs34967082	chr2:215382654	chr2:214517930	A	G	Self-reported infective or viral hepatitis	EFO_0004196	Neale B	UKBB	European	2017	-0.0002361	0.0001113	0.03394	-	337159	680	336479	1	risk diff	Neale-B_UKBB_EUR_2017
rs34967082	rs34967082	chr2:215382654	chr2:214517930	A	G	Self-reported osteoporosis	EFO_0003882	Neale B	UKBB	European	2017	-0.0007202	0.0003065	0.01879	-	337159	5266	331893	1	risk diff	Neale-B_UKBB_EUR_2017
rs34967082	rs34967082	chr2:215382654	chr2:214517930	A	G	Self-reported otosclerosis	EFO_0004213	Neale B	UKBB	European	2017	-0.0001469	5.587e-05	0.008573	-	337159	171	336988	1	risk diff	Neale-B_UKBB_EUR_2017
rs34967082	rs34967082	chr2:215382654	chr2:214517930	A	G	Self-reported rectal or colon adenoma or polyps	EFO_0000232;EFO_0000662	Neale B	UKBB	European	2017	-0.0003308	0.0001347	0.01409	-	337159	997	336162	1	risk diff	Neale-B_UKBB_EUR_2017
rs34967082	rs34967082	chr2:215382654	chr2:214517930	A	G	Self-reported retinal detachment	EFO_0005773	Neale B	UKBB	European	2017	-0.0003221	0.000144	0.02532	-	337159	1140	336019	1	risk diff	Neale-B_UKBB_EUR_2017
rs34967082	rs34967082	chr2:215382654	chr2:214517930	A	G	Self-reported rheumatoid arthritis	EFO_0000685	Neale B	UKBB	European	2017	0.0005085	0.0002594	0.04998	+	337159	3730	333429	1	risk diff	Neale-B_UKBB_EUR_2017
rs34967082	rs34967082	chr2:215382654	chr2:214517930	A	G	Self-reported skin cancer	EFO_0009259	Neale B	UKBB	European	2017	-0.0003462	0.000138	0.0121	-	337159	1046	336113	1	risk diff	Neale-B_UKBB_EUR_2017
rs34967082	rs34967082	chr2:215382654	chr2:214517930	A	G	Self-reported thalassaemia	-	Neale B	UKBB	European	2017	-5.476e-05	2.736e-05	0.04536	-	337159	41	337118	1	risk diff	Neale-B_UKBB_EUR_2017
rs34967082	rs34967082	chr2:215382654	chr2:214517930	A	G	Self-reported trapped nerve or compressed nerve	EFO_0009487	Neale B	UKBB	European	2017	-0.0004387	0.0001347	0.001129	-	337159	997	336162	1	risk diff	Neale-B_UKBB_EUR_2017
rs34967082	rs34967082	chr2:215382654	chr2:214517930	A	G	Self-reported ureteric obstruction or hydronephrosis	EFO_0005562	Neale B	UKBB	European	2017	-0.0001521	6.535e-05	0.01996	-	337159	234	336925	1	risk diff	Neale-B_UKBB_EUR_2017
rs34967082	rs34967082	chr2:215382654	chr2:214517930	A	G	Severity of manic or irritable episodes	EFO_0007706;EFO_0009594	Neale B	UKBB	European	2017	-0.009971	0.004619	0.0309	-	19335	14032	5303	1	risk diff	Neale-B_UKBB_EUR_2017
rs34967082	rs34967082	chr2:215382654	chr2:214517930	A	G	Sleeplessness or insomnia	EFO_0004698	Neale B	UKBB	European	2017	0.005742	0.001773	0.0012	+	336965	0	336965	1	-	Neale-B_UKBB_EUR_2017
rs34967082	rs34967082	chr2:215382654	chr2:214517930	A	G	Sodium in urine	EFO_0009282	Neale B	UKBB	European	2017	0.005752	0.002408	0.01688	+	326831	0	326831	1	IVNT	Neale-B_UKBB_EUR_2017
rs34967082	rs34967082	chr2:215382654	chr2:214517930	A	G	Subarachnoid haemorrhage	EFO_0000713	Neale B	UKBB	European	2017	0.0002143	8.699e-05	0.01375	+	337199	415	336784	1	risk diff	Neale-B_UKBB_EUR_2017
rs34967082	rs34967082	chr2:215382654	chr2:214517930	A	G	Systemic lupus erythematosus	EFO_0002690	Neale B	UKBB	European	2017	-7.289e-05	3.445e-05	0.03435	-	337199	65	337134	1	risk diff	Neale-B_UKBB_EUR_2017
rs34967082	rs34967082	chr2:215382654	chr2:214517930	A	G	Systolic blood pressure	EFO_0006335	Neale B	UKBB	European	2017	0.006594	0.002505	0.00847	+	317754	0	317754	1	IVNT	Neale-B_UKBB_EUR_2017
rs34967082	rs34967082	chr2:215382654	chr2:214517930	A	G	Time employed in main current job	EFO_0005241	Neale B	UKBB	European	2017	-0.007757	0.00339	0.02212	-	180531	0	180531	1	IVNT	Neale-B_UKBB_EUR_2017
rs34967082	rs34967082	chr2:215382654	chr2:214517930	A	G	Time spent watching television	-	Neale B	UKBB	European	2017	0.01064	0.001903	2.273e-08	+	319740	0	319740	1	-	Neale-B_UKBB_EUR_2017
rs34967082	rs34967082	chr2:215382654	chr2:214517930	A	G	Townsend deprivation index at recruitment	-	Neale B	UKBB	European	2017	0.005963	0.002404	0.01312	+	336798	0	336798	1	IVNT	Neale-B_UKBB_EUR_2017
rs34967082	rs34967082	chr2:215382654	chr2:214517930	A	G	Transport type for commuting to job workplace: cycle	EFO_0005241	Neale B	UKBB	European	2017	-0.002014	0.0009017	0.02553	-	177550	13527	164023	1	risk diff	Neale-B_UKBB_EUR_2017
rs34967082	rs34967082	chr2:215382654	chr2:214517930	A	G	Transport type for commuting to job workplace: walk	EFO_0005241	Neale B	UKBB	European	2017	0.002632	0.001238	0.03343	+	177550	27862	149688	1	risk diff	Neale-B_UKBB_EUR_2017
rs34967082	rs34967082	chr2:215382654	chr2:214517930	A	G	Treatment with aciclovir	EFO_0007056	Neale B	UKBB	European	2017	-0.0001575	6.928e-05	0.02304	-	337159	263	336896	1	risk diff	Neale-B_UKBB_EUR_2017
rs34967082	rs34967082	chr2:215382654	chr2:214517930	A	G	Treatment with amiloride	EFO_0007056	Neale B	UKBB	European	2017	9.657e-05	4.522e-05	0.03272	+	337159	112	337047	1	risk diff	Neale-B_UKBB_EUR_2017
rs34967082	rs34967082	chr2:215382654	chr2:214517930	A	G	Treatment with amlodipine	EFO_0007056	Neale B	UKBB	European	2017	0.0009721	0.0004886	0.04664	+	337159	13693	323466	1	risk diff	Neale-B_UKBB_EUR_2017
rs34967082	rs34967082	chr2:215382654	chr2:214517930	A	G	Treatment with arimidex 1mg tablet	EFO_0007056	Neale B	UKBB	European	2017	0.0002258	0.0001047	0.031	+	337159	602	336557	1	risk diff	Neale-B_UKBB_EUR_2017
rs34967082	rs34967082	chr2:215382654	chr2:214517930	A	G	Treatment with atorvastatin	EFO_0007056	Neale B	UKBB	European	2017	-0.000948	0.0004235	0.0252	-	337159	10167	326992	1	risk diff	Neale-B_UKBB_EUR_2017
rs34967082	rs34967082	chr2:215382654	chr2:214517930	A	G	Treatment with b12 - hydroxocobalamin prep	EFO_0007056	Neale B	UKBB	European	2017	-0.0001452	7.071e-05	0.04006	-	337159	274	336885	1	risk diff	Neale-B_UKBB_EUR_2017
rs34967082	rs34967082	chr2:215382654	chr2:214517930	A	G	Treatment with berocca effervescent tablet	EFO_0007056	Neale B	UKBB	European	2017	7.725e-05	3.798e-05	0.04196	+	337159	79	337080	1	risk diff	Neale-B_UKBB_EUR_2017
rs34967082	rs34967082	chr2:215382654	chr2:214517930	A	G	Treatment with betahistine	EFO_0007056	Neale B	UKBB	European	2017	0.0003006	0.0001357	0.02679	+	337159	1012	336147	1	risk diff	Neale-B_UKBB_EUR_2017
rs34967082	rs34967082	chr2:215382654	chr2:214517930	A	G	Treatment with brimonidine tartrate	EFO_0007056	Neale B	UKBB	European	2017	-8.961e-05	4.143e-05	0.03055	-	337159	94	337065	1	risk diff	Neale-B_UKBB_EUR_2017
rs34967082	rs34967082	chr2:215382654	chr2:214517930	A	G	Treatment with capasal shampoo	EFO_0007056	Neale B	UKBB	European	2017	-0.000108	3.94e-05	0.006114	-	337159	85	337074	1	risk diff	Neale-B_UKBB_EUR_2017
rs34967082	rs34967082	chr2:215382654	chr2:214517930	A	G	Treatment with cefalexin	EFO_0007056	Neale B	UKBB	European	2017	-0.0001822	5.811e-05	0.001715	-	337159	185	336974	1	risk diff	Neale-B_UKBB_EUR_2017
rs34967082	rs34967082	chr2:215382654	chr2:214517930	A	G	Treatment with chondroitin product	EFO_0007056	Neale B	UKBB	European	2017	-0.0007343	0.000282	0.009221	-	337159	4416	332743	1	risk diff	Neale-B_UKBB_EUR_2017
rs34967082	rs34967082	chr2:215382654	chr2:214517930	A	G	Treatment with co-careldopa	EFO_0007056	Neale B	UKBB	European	2017	-9.45e-05	3.725e-05	0.01118	-	337159	76	337083	1	risk diff	Neale-B_UKBB_EUR_2017
rs34967082	rs34967082	chr2:215382654	chr2:214517930	A	G	Treatment with codipar caplet	EFO_0007056	Neale B	UKBB	European	2017	-0.0001235	3.575e-05	0.0005534	-	337159	70	337089	1	risk diff	Neale-B_UKBB_EUR_2017
rs34967082	rs34967082	chr2:215382654	chr2:214517930	A	G	Treatment with desloratadine	EFO_0007056	Neale B	UKBB	European	2017	-0.0002389	9.039e-05	0.008228	-	337159	448	336711	1	risk diff	Neale-B_UKBB_EUR_2017
rs34967082	rs34967082	chr2:215382654	chr2:214517930	A	G	Treatment with erythromycin	EFO_0007056	Neale B	UKBB	European	2017	-0.0001477	6.875e-05	0.03168	-	337159	259	336900	1	risk diff	Neale-B_UKBB_EUR_2017
rs34967082	rs34967082	chr2:215382654	chr2:214517930	A	G	Treatment with evista 60mg tablet	EFO_0007056	Neale B	UKBB	European	2017	-8.992e-05	4.272e-05	0.03533	-	337159	100	337059	1	risk diff	Neale-B_UKBB_EUR_2017
rs34967082	rs34967082	chr2:215382654	chr2:214517930	A	G	Treatment with femulen tablet	EFO_0007056	Neale B	UKBB	European	2017	-0.0001563	7.069e-05	0.027	-	337159	274	336885	1	risk diff	Neale-B_UKBB_EUR_2017
rs34967082	rs34967082	chr2:215382654	chr2:214517930	A	G	Treatment with flixonase 50micrograms aqueous nasal spray	EFO_0007056	Neale B	UKBB	European	2017	-0.0003273	0.0001555	0.03529	-	337159	1329	335830	1	risk diff	Neale-B_UKBB_EUR_2017
rs34967082	rs34967082	chr2:215382654	chr2:214517930	A	G	Treatment with food supplement or plant/herbal extract	EFO_0007056	Neale B	UKBB	European	2017	-0.0004756	0.0001494	0.001455	-	337159	1228	335931	1	risk diff	Neale-B_UKBB_EUR_2017
rs34967082	rs34967082	chr2:215382654	chr2:214517930	A	G	Treatment with free-text entry, unable to be coded	EFO_0007056	Neale B	UKBB	European	2017	-0.0009259	0.0004472	0.03839	-	337159	11362	325797	1	risk diff	Neale-B_UKBB_EUR_2017
rs34967082	rs34967082	chr2:215382654	chr2:214517930	A	G	Treatment with fucibet cream	EFO_0007056	Neale B	UKBB	European	2017	-0.0001192	5.889e-05	0.043	-	337159	190	336969	1	risk diff	Neale-B_UKBB_EUR_2017
rs34967082	rs34967082	chr2:215382654	chr2:214517930	A	G	Treatment with gastrocote liquid	EFO_0007056	Neale B	UKBB	European	2017	-8.758e-05	3.524e-05	0.01294	-	337159	68	337091	1	risk diff	Neale-B_UKBB_EUR_2017
rs34967082	rs34967082	chr2:215382654	chr2:214517930	A	G	Treatment with glucose product	EFO_0007056	Neale B	UKBB	European	2017	-7.733e-05	3.75e-05	0.03918	-	337159	77	337082	1	risk diff	Neale-B_UKBB_EUR_2017
rs34967082	rs34967082	chr2:215382654	chr2:214517930	A	G	Treatment with indometacin	EFO_0007056	Neale B	UKBB	European	2017	-0.0001379	6.507e-05	0.03402	-	337159	232	336927	1	risk diff	Neale-B_UKBB_EUR_2017
rs34967082	rs34967082	chr2:215382654	chr2:214517930	A	G	Treatment with indoramin	EFO_0007056	Neale B	UKBB	European	2017	-7.885e-05	4.008e-05	0.04915	-	337159	88	337071	1	risk diff	Neale-B_UKBB_EUR_2017
rs34967082	rs34967082	chr2:215382654	chr2:214517930	A	G	Treatment with menophase tablet	EFO_0007056	Neale B	UKBB	European	2017	-0.0001233	4.251e-05	0.003724	-	337159	99	337060	1	risk diff	Neale-B_UKBB_EUR_2017
rs34967082	rs34967082	chr2:215382654	chr2:214517930	A	G	Treatment with metoprolol	EFO_0007056	Neale B	UKBB	European	2017	-0.0002141	0.000108	0.0474	-	337159	640	336519	1	risk diff	Neale-B_UKBB_EUR_2017
rs34967082	rs34967082	chr2:215382654	chr2:214517930	A	G	Treatment with microgynon 30 tablet	EFO_0007056	Neale B	UKBB	European	2017	-0.0001935	9.457e-05	0.04079	-	337159	491	336668	1	risk diff	Neale-B_UKBB_EUR_2017
rs34967082	rs34967082	chr2:215382654	chr2:214517930	A	G	Treatment with movicol oral powder	EFO_0007056	Neale B	UKBB	European	2017	-0.0002822	0.0001369	0.03931	-	337159	1030	336129	1	risk diff	Neale-B_UKBB_EUR_2017
rs34967082	rs34967082	chr2:215382654	chr2:214517930	A	G	Treatment with nefopam	EFO_0007056	Neale B	UKBB	European	2017	-8.824e-05	3.893e-05	0.02342	-	337159	83	337076	1	risk diff	Neale-B_UKBB_EUR_2017
rs34967082	rs34967082	chr2:215382654	chr2:214517930	A	G	Treatment with nicorandil	EFO_0007056	Neale B	UKBB	European	2017	-0.0003515	0.0001405	0.01239	-	337159	1086	336073	1	risk diff	Neale-B_UKBB_EUR_2017
rs34967082	rs34967082	chr2:215382654	chr2:214517930	A	G	Treatment with nitrazepam	EFO_0007056	Neale B	UKBB	European	2017	-0.0001193	6.057e-05	0.04886	-	337159	201	336958	1	risk diff	Neale-B_UKBB_EUR_2017
rs34967082	rs34967082	chr2:215382654	chr2:214517930	A	G	Treatment with nitrolingual 400micrograms spray	EFO_0007056	Neale B	UKBB	European	2017	-0.000187	8.013e-05	0.01961	-	337159	352	336807	1	risk diff	Neale-B_UKBB_EUR_2017
rs34967082	rs34967082	chr2:215382654	chr2:214517930	A	G	Treatment with oilatum cream	EFO_0007056	Neale B	UKBB	European	2017	-0.0001246	5.109e-05	0.01477	-	337159	143	337016	1	risk diff	Neale-B_UKBB_EUR_2017
rs34967082	rs34967082	chr2:215382654	chr2:214517930	A	G	Treatment with olmesartan	EFO_0007056	Neale B	UKBB	European	2017	-0.0001786	8.763e-05	0.04153	-	337159	421	336738	1	risk diff	Neale-B_UKBB_EUR_2017
rs34967082	rs34967082	chr2:215382654	chr2:214517930	A	G	Treatment with omega-3 or fish oil supplement	EFO_0007056	Neale B	UKBB	European	2017	-0.00123	0.0004761	0.009757	-	337159	12924	324235	1	risk diff	Neale-B_UKBB_EUR_2017
rs34967082	rs34967082	chr2:215382654	chr2:214517930	A	G	Treatment with paracetamol	EFO_0007056	Neale B	UKBB	European	2017	0.002118	0.000956	0.02677	+	337159	62050	275109	1	risk diff	Neale-B_UKBB_EUR_2017
rs34967082	rs34967082	chr2:215382654	chr2:214517930	A	G	Treatment with pariet 10mg e or c tablet	EFO_0007056	Neale B	UKBB	European	2017	0.0001259	6.38e-05	0.04839	+	337159	223	336936	1	risk diff	Neale-B_UKBB_EUR_2017
rs34967082	rs34967082	chr2:215382654	chr2:214517930	A	G	Treatment with phenobarbitone	EFO_0007056	Neale B	UKBB	European	2017	-8.842e-05	4.273e-05	0.03851	-	337159	100	337059	1	risk diff	Neale-B_UKBB_EUR_2017
rs34967082	rs34967082	chr2:215382654	chr2:214517930	A	G	Treatment with pravastatin	EFO_0007056	Neale B	UKBB	European	2017	-0.0004468	0.0001707	0.00884	-	337159	1603	335556	1	risk diff	Neale-B_UKBB_EUR_2017
rs34967082	rs34967082	chr2:215382654	chr2:214517930	A	G	Treatment with prothiaden 25mg capsule	EFO_0007056	Neale B	UKBB	European	2017	-7.809e-05	3.626e-05	0.03126	-	337159	72	337087	1	risk diff	Neale-B_UKBB_EUR_2017
rs34967082	rs34967082	chr2:215382654	chr2:214517930	A	G	Treatment with ropinirole	EFO_0007056	Neale B	UKBB	European	2017	-0.0001352	6.604e-05	0.04068	-	337159	239	336920	1	risk diff	Neale-B_UKBB_EUR_2017
rs34967082	rs34967082	chr2:215382654	chr2:214517930	A	G	Treatment with sno-tears eye drops	EFO_0007056	Neale B	UKBB	European	2017	0.0001134	3.75e-05	0.002487	+	337159	77	337082	1	risk diff	Neale-B_UKBB_EUR_2017
rs34967082	rs34967082	chr2:215382654	chr2:214517930	A	G	Treatment with solifenacin	EFO_0007056	Neale B	UKBB	European	2017	0.0002022	9.784e-05	0.03878	+	337159	525	336634	1	risk diff	Neale-B_UKBB_EUR_2017
rs34967082	rs34967082	chr2:215382654	chr2:214517930	A	G	Treatment with syndol tablet	EFO_0007056	Neale B	UKBB	European	2017	-0.0001867	6.953e-05	0.007257	-	337159	265	336894	1	risk diff	Neale-B_UKBB_EUR_2017
rs34967082	rs34967082	chr2:215382654	chr2:214517930	A	G	Treatment with tadalafil	EFO_0007056	Neale B	UKBB	European	2017	-0.0002287	8.84e-05	0.009674	-	337159	429	336730	1	risk diff	Neale-B_UKBB_EUR_2017
rs34967082	rs34967082	chr2:215382654	chr2:214517930	A	G	Treatment with tridestra tablet	EFO_0007056	Neale B	UKBB	European	2017	-0.0001001	3.822e-05	0.008842	-	337159	80	337079	1	risk diff	Neale-B_UKBB_EUR_2017
rs34967082	rs34967082	chr2:215382654	chr2:214517930	A	G	Treatment with uniphyllin continus 200mg m or r tablet	EFO_0007056	Neale B	UKBB	European	2017	-0.0001245	5.421e-05	0.02162	-	337159	161	336998	1	risk diff	Neale-B_UKBB_EUR_2017
rs34967082	rs34967082	chr2:215382654	chr2:214517930	A	G	Treatment with vitamin a+d capsule	EFO_0007056	Neale B	UKBB	European	2017	-6.633e-05	3.111e-05	0.03299	-	337159	53	337106	1	risk diff	Neale-B_UKBB_EUR_2017
rs34967082	rs34967082	chr2:215382654	chr2:214517930	A	G	Treatment with vitamin b12 preparation	EFO_0007056	Neale B	UKBB	European	2017	-0.0003039	0.0001369	0.02646	-	337159	1030	336129	1	risk diff	Neale-B_UKBB_EUR_2017
rs34967082	rs34967082	chr2:215382654	chr2:214517930	A	G	Treatment with vitamin c product	EFO_0007056	Neale B	UKBB	European	2017	-0.0006589	0.000276	0.01696	-	337159	4224	332935	1	risk diff	Neale-B_UKBB_EUR_2017
rs34967082	rs34967082	chr2:215382654	chr2:214517930	A	G	Treatment with xalatan 0.005% eye drops	EFO_0007056	Neale B	UKBB	European	2017	-0.0003211	0.0001321	0.01506	-	337159	958	336201	1	risk diff	Neale-B_UKBB_EUR_2017
rs34967082	rs34967082	chr2:215382654	chr2:214517930	A	G	Treatment with zoladex 3.6mg implant	EFO_0007056	Neale B	UKBB	European	2017	-0.0001384	5.842e-05	0.01785	-	337159	187	336972	1	risk diff	Neale-B_UKBB_EUR_2017
rs34967082	rs34967082	chr2:215382654	chr2:214517930	A	G	Trunk fat mass	EFO_0005409	Neale B	UKBB	European	2017	0.007466	0.00249	0.002713	+	331093	0	331093	1	IVNT	Neale-B_UKBB_EUR_2017
rs34967082	rs34967082	chr2:215382654	chr2:214517930	A	G	Trunk fat percentage	-	Neale B	UKBB	European	2017	0.006262	0.002273	0.005876	+	331113	0	331113	1	IVNT	Neale-B_UKBB_EUR_2017
rs34967082	rs34967082	chr2:215382654	chr2:214517930	A	G	Types of physical activity in last 4 weeks: heavy diy	EFO_0008002	Neale B	UKBB	European	2017	-0.00366	0.001205	0.002396	-	335599	147922	187677	1	risk diff	Neale-B_UKBB_EUR_2017
rs34967082	rs34967082	chr2:215382654	chr2:214517930	A	G	Types of physical activity in last 4 weeks: other exercises	EFO_0008002	Neale B	UKBB	European	2017	-0.004246	0.001243	0.000633	-	335599	162803	172796	1	risk diff	Neale-B_UKBB_EUR_2017
rs34967082	rs34967082	chr2:215382654	chr2:214517930	A	G	Types of physical activity in last 4 weeks: strenuous sports	EFO_0008002	Neale B	UKBB	European	2017	-0.002036	0.000752	0.006789	-	335599	34693	300906	1	risk diff	Neale-B_UKBB_EUR_2017
rs34967082	rs34967082	chr2:215382654	chr2:214517930	A	G	Types of transport used, excluding work: cycle	-	Neale B	UKBB	European	2017	-0.001984	0.0006363	0.001823	-	335650	23918	311732	1	risk diff	Neale-B_UKBB_EUR_2017
rs34967082	rs34967082	chr2:215382654	chr2:214517930	A	G	Unspecified acute lower respiratory infection	EFO_0009433	Neale B	UKBB	European	2017	0.0003918	0.0001901	0.03931	+	337199	1992	335207	1	risk diff	Neale-B_UKBB_EUR_2017
rs34967082	rs34967082	chr2:215382654	chr2:214517930	A	G	Unspecified nephritic syndrome	-	Neale B	UKBB	European	2017	-8.116e-05	3.651e-05	0.0262	-	337199	73	337126	1	risk diff	Neale-B_UKBB_EUR_2017
rs34967082	rs34967082	chr2:215382654	chr2:214517930	A	G	Viral and other specified intestinal infections	EFO_0000763	Neale B	UKBB	European	2017	-0.0001498	7.471e-05	0.04492	-	337199	306	336893	1	risk diff	Neale-B_UKBB_EUR_2017
rs34967082	rs34967082	chr2:215382654	chr2:214517930	A	G	Vitamin and mineral supplements: vitamin C	EFO_0004729	Neale B	UKBB	European	2017	-0.002027	0.0006938	0.003476	-	335591	28536	307055	1	risk diff	Neale-B_UKBB_EUR_2017
rs34967082	rs34967082	chr2:215382654	chr2:214517930	A	G	Vitamin and mineral supplements: vitamin D	EFO_0004729	Neale B	UKBB	European	2017	-0.0009237	0.0004702	0.0495	-	335591	12510	323081	1	risk diff	Neale-B_UKBB_EUR_2017
rs34967082	rs34967082	chr2:215382654	chr2:214517930	A	G	Waist circumference	EFO_0004342	Neale B	UKBB	European	2017	0.006897	0.00219	0.001639	+	336639	0	336639	1	IVNT	Neale-B_UKBB_EUR_2017
rs34967082	rs34967082	chr2:215382654	chr2:214517930	A	G	Weight	EFO_0004338	Neale B	UKBB	European	2017	0.006141	0.002161	0.004486	+	336227	0	336227	1	IVNT	Neale-B_UKBB_EUR_2017
rs34967082	rs34967082	chr2:215382654	chr2:214517930	A	G	Whole body fat mass	-	Neale B	UKBB	European	2017	0.007013	0.002413	0.003659	+	330762	0	330762	1	IVNT	Neale-B_UKBB_EUR_2017
rs34967082	rs34967082	chr2:215382654	chr2:214517930	A	G	Why reduced smoking: illness or ill health	EFO_0005671	Neale B	UKBB	European	2017	-0.009595	0.004878	0.04921	-	10503	1465	9038	1	risk diff	Neale-B_UKBB_EUR_2017
rs34967082	rs34967082	chr2:215382654	chr2:214517930	A	G	Why stopped smoking: health precaution	EFO_0005671	Neale B	UKBB	European	2017	-0.005852	0.002427	0.01592	-	82082	51560	30522	1	risk diff	Neale-B_UKBB_EUR_2017
rs34967082	rs34967082	chr2:215382654	chr2:214517930	A	G	Clear cell ovarian cancer	EFO_1000042	Phelan M	28346442	European	2017	0.1078	0.04069	0.008086	+	42307	1366	40941	63	log OR	Phelan-M_CCOC_EUR_2017
rs34967082	rs34967082	chr2:215382654	chr2:214517930	A	G	Low density lipoprotein	EFO_0004611	Prins B	28887542	European	2017	-0.03	0.01	0.0308	-	9961	0	9961	1	IVNT	Prins-B_LDL_EUR_2017
rs34967082	rs34967082	chr2:215382654	chr2:214517930	A	G	Years of educational attainment in females	EFO_0004784	SSGAC	27225129	European	2016	-0.013	0.003	6.629e-05	-	181443	0	181443	62	years	SSGAC_EduYears-F_EUR_2016
rs34967082	rs34967082	chr2:215382654	chr2:214517930	A	G	Years of educational attainment	EFO_0004784	SSGAC	27225129	European	2016	-0.01	0.003	6.799e-05	-	328917	0	328917	64	years	SSGAC_EduYears_EUR_2016
rs6803184	rs6803184	chr3:10605048	chr3:10563364	A	G	Inflammatory bowel disease	EFO_0003767	Duerr R	17068223	European	2006	NA	NA	0.008825	NA	1912	939	973	2	log OR	Duerr-R_IBD_EUR_2006
rs6803184	rs6803184	chr3:10605048	chr3:10563364	A	G	Body mass index in females	EFO_0004340	GIANT	23754948	European	2013	0.013	0.0065	0.048	+	67958	0	67958	46	IVNT	GIANT_BMI-F_EUR_2013
rs6803184	rs6803184	chr3:10605048	chr3:10563364	A	G	Body mass index in females	EFO_0004340	GIANT	25673413	Mixed	2015	0.0101	0.005	0.04338	+	171977	0	171977	107	IVNT	GIANT_BMI-F_Mixed_2015
rs6803184	rs6803184	chr3:10605048	chr3:10563364	A	G	Late onset Alzheimers disease	EFO_1001870	Hu X	21390209	European	2011	NA	NA	0.0456	NA	3595	-	-	-	-	GRASP
rs6803184	rs6803184	chr3:10605048	chr3:10563364	A	G	Neuroticism	EFO_0004257	van den Oord EJ	18762592	European	2008	NA	NA	0.01965	NA	1227	-	-	-	-	GRASP
rs6803184	rs6803184	chr3:10605048	chr3:10563364	A	G	Parkinsons disease	-	Pankratz N	22451204	European	2012	NA	NA	0.0176	NA	8477	-	-	-	-	GRASP
rs6803184	rs6803184	chr3:10605048	chr3:10563364	A	G	Gout	EFO_0004274	GUGC	23263486	European	2012	0.088	0.034	0.009715	+	69374	2115	67259	14	log OR	GUGC_Gout_EUR_2012
rs6803184	rs6803184	chr3:10605048	chr3:10563364	A	G	Inflammatory bowel disease	EFO_0003767	IBDGC	26192919	European	2015	-0.0379	0.0179	0.03365	-	34652	12882	21770	15	log OR	IBDGC_IBD_EUR_2015
rs6803184	rs6803184	chr3:10605048	chr3:10563364	A	G	Ulcerative colitis	EFO_0000729	IBDGC	23128233	European	2012	NA	NA	0.0133	NA	20672	6945	13727	8	log OR	IBDGC_Ulcerative-Colitis_EUR_2012
rs6803184	rs6803184	chr3:10605048	chr3:10563364	A	G	log Leptin	EFO_0003199	Kilpelainen T	26833098	European	2016	0.0246	0.0067	0.000214	+	32160	0	32160	23	ngml-1	Kilpelainen-T_Leptin_EUR_2016
rs6803184	rs6803184	chr3:10605048	chr3:10563364	A	G	log Leptin adjusted for BMI	EFO_0007793	Kilpelainen T	26833098	European	2016	0.0166	0.0052	0.001295	+	31816	0	31816	23	ngml-1	Kilpelainen-T_LeptinadjBMI_EUR_2016
rs6803184	rs6803184	chr3:10605048	chr3:10563364	A	G	Abnormal results of function studies	EFO_0009628	Neale B	UKBB	European	2017	-0.0002342	9.961e-05	0.01873	-	337199	499	336700	1	risk diff	Neale-B_UKBB_EUR_2017
rs6803184	rs6803184	chr3:10605048	chr3:10563364	A	G	Acute myocardial infarction	EFO_1000883	Neale B	UKBB	European	2017	0.0006053	0.0002771	0.02897	+	337199	3927	333272	1	risk diff	Neale-B_UKBB_EUR_2017
rs6803184	rs6803184	chr3:10605048	chr3:10563364	A	G	Alcohol drinker status: previous	EFO_0004329	Neale B	UKBB	European	2017	-0.001176	0.0004709	0.01253	-	336965	11518	325447	1	risk diff	Neale-B_UKBB_EUR_2017
rs6803184	rs6803184	chr3:10605048	chr3:10563364	A	G	Arm fat-free mass left	-	Neale B	UKBB	European	2017	0.00373	0.001642	0.02307	+	331159	0	331159	1	IVNT	Neale-B_UKBB_EUR_2017
rs6803184	rs6803184	chr3:10605048	chr3:10563364	A	G	Arm predicted mass left	-	Neale B	UKBB	European	2017	0.003816	0.001636	0.01963	+	331146	0	331146	1	IVNT	Neale-B_UKBB_EUR_2017
rs6803184	rs6803184	chr3:10605048	chr3:10563364	A	G	Arm predicted mass right	-	Neale B	UKBB	European	2017	0.003175	0.001603	0.04765	+	331216	0	331216	1	IVNT	Neale-B_UKBB_EUR_2017
rs6803184	rs6803184	chr3:10605048	chr3:10563364	A	G	Average monthly intake of other alcoholic drinks	EFO_0004329	Neale B	UKBB	European	2017	-0.01183	0.005682	0.03729	-	24505	0	24505	1	-	Neale-B_UKBB_EUR_2017
rs6803184	rs6803184	chr3:10605048	chr3:10563364	A	G	Basal metabolic rate	EFO_0007777	Neale B	UKBB	European	2017	0.00444	0.001712	0.009506	+	331307	0	331307	1	IVNT	Neale-B_UKBB_EUR_2017
rs6803184	rs6803184	chr3:10605048	chr3:10563364	A	G	Cause of death: alcoholic cirrhosis of liver	EFO_1000802	Neale B	UKBB	European	2017	0.001695	0.0007908	0.03206	+	7637	16	7621	1	risk diff	Neale-B_UKBB_EUR_2017
rs6803184	rs6803184	chr3:10605048	chr3:10563364	A	G	Cause of death: atherosclerotic heart disease	EFO_0003777	Neale B	UKBB	European	2017	-0.007098	0.003407	0.03728	-	7637	312	7325	1	risk diff	Neale-B_UKBB_EUR_2017
rs6803184	rs6803184	chr3:10605048	chr3:10563364	A	G	Cause of death: b-cell lymphoma, unspecified	EFO_0000574	Neale B	UKBB	European	2017	0.002548	0.001135	0.02483	+	7637	33	7604	1	risk diff	Neale-B_UKBB_EUR_2017
rs6803184	rs6803184	chr3:10605048	chr3:10563364	A	G	Cause of death: bladder, unspecified	-	Neale B	UKBB	European	2017	-0.004084	0.001937	0.03505	-	7637	97	7540	1	risk diff	Neale-B_UKBB_EUR_2017
rs6803184	rs6803184	chr3:10605048	chr3:10563364	A	G	Cause of death: malignant melanoma of skin, unspecified	EFO_0004198	Neale B	UKBB	European	2017	-0.004059	0.001947	0.03708	-	7637	98	7539	1	risk diff	Neale-B_UKBB_EUR_2017
rs6803184	rs6803184	chr3:10605048	chr3:10563364	A	G	Cause of death: myelodysplastic syndrome, unspecified	-	Neale B	UKBB	European	2017	-0.001641	0.0006257	0.008724	-	7637	10	7627	1	risk diff	Neale-B_UKBB_EUR_2017
rs6803184	rs6803184	chr3:10605048	chr3:10563364	A	G	Cause of death: sigmoid colon	-	Neale B	UKBB	European	2017	0.002705	0.001324	0.04106	+	7637	45	7592	1	risk diff	Neale-B_UKBB_EUR_2017
rs6803184	rs6803184	chr3:10605048	chr3:10563364	A	G	Cause of death: stroke, not specified as haemorrhage or infarction	EFO_0000712	Neale B	UKBB	European	2017	-0.004071	0.001845	0.02737	-	7637	88	7549	1	risk diff	Neale-B_UKBB_EUR_2017
rs6803184	rs6803184	chr3:10605048	chr3:10563364	A	G	Doctor diagnosed emphysema	EFO_0000464	Neale B	UKBB	European	2017	-0.0005653	0.0002868	0.04875	-	83529	254	83275	1	risk diff	Neale-B_UKBB_EUR_2017
rs6803184	rs6803184	chr3:10605048	chr3:10563364	A	G	Duration of fitness test	EFO_0008002	Neale B	UKBB	European	2017	-0.01282	0.004626	0.005579	-	49623	0	49623	1	-	Neale-B_UKBB_EUR_2017
rs6803184	rs6803184	chr3:10605048	chr3:10563364	A	G	Duration of moderate activity	EFO_0008002	Neale B	UKBB	European	2017	0.006063	0.002521	0.01615	+	251031	0	251031	1	IVNT	Neale-B_UKBB_EUR_2017
rs6803184	rs6803184	chr3:10605048	chr3:10563364	A	G	Ever had stillbirth, spontaneous miscarriage or termination	EFO_1001255	Neale B	UKBB	European	2017	0.004166	0.001652	0.01169	+	178474	56172	122302	1	risk diff	Neale-B_UKBB_EUR_2017
rs6803184	rs6803184	chr3:10605048	chr3:10563364	A	G	Ever highly irritable or argumentative for 2 days	EFO_0009594	Neale B	UKBB	European	2017	0.003835	0.001741	0.02767	+	108925	19265	89660	1	risk diff	Neale-B_UKBB_EUR_2017
rs6803184	rs6803184	chr3:10605048	chr3:10563364	A	G	Eye problems or disorders: diabetes related eye disease	EFO_0009486	Neale B	UKBB	European	2017	0.001358	0.0006235	0.02938	+	108817	2072	106745	1	risk diff	Neale-B_UKBB_EUR_2017
rs6803184	rs6803184	chr3:10605048	chr3:10563364	A	G	Fathers age at death	-	Neale B	UKBB	European	2017	0.006248	0.002987	0.03647	+	248726	0	248726	1	IVNT	Neale-B_UKBB_EUR_2017
rs6803184	rs6803184	chr3:10605048	chr3:10563364	A	G	Female genital prolapse	EFO_1001837	Neale B	UKBB	European	2017	0.000632	0.0003062	0.03904	+	337199	4840	332359	1	risk diff	Neale-B_UKBB_EUR_2017
rs6803184	rs6803184	chr3:10605048	chr3:10563364	A	G	Follow-up examination after treatment for conditions other than malignant neoplasms	EFO_0009642	Neale B	UKBB	European	2017	-0.000664	0.0003181	0.03684	-	337199	5162	332037	1	risk diff	Neale-B_UKBB_EUR_2017
rs6803184	rs6803184	chr3:10605048	chr3:10563364	A	G	Former alcohol drinker	EFO_0004329	Neale B	UKBB	European	2017	-0.01164	0.005	0.01994	-	21894	11518	10376	1	risk diff	Neale-B_UKBB_EUR_2017
rs6803184	rs6803184	chr3:10605048	chr3:10563364	A	G	Fractured bone site: arm	EFO_0009514	Neale B	UKBB	European	2017	0.0005842	0.0002598	0.02452	+	335546	3391	332155	1	risk diff	Neale-B_UKBB_EUR_2017
rs6803184	rs6803184	chr3:10605048	chr3:10563364	A	G	Fractured or broken bones in last 5 years	EFO_0003931	Neale B	UKBB	European	2017	0.00177	0.0007646	0.02059	+	335587	32193	303394	1	risk diff	Neale-B_UKBB_EUR_2017
rs6803184	rs6803184	chr3:10605048	chr3:10563364	A	G	Frequency of tenseness or restlessness in last 2 weeks	-	Neale B	UKBB	European	2017	0.004513	0.001598	0.004745	+	325169	0	325169	1	-	Neale-B_UKBB_EUR_2017
rs6803184	rs6803184	chr3:10605048	chr3:10563364	A	G	Frequency of tiredness or lethargy in last 2 weeks	-	Neale B	UKBB	European	2017	0.005943	0.002162	0.005977	+	327528	0	327528	1	-	Neale-B_UKBB_EUR_2017
rs6803184	rs6803184	chr3:10605048	chr3:10563364	A	G	Haemangioma and lymphangioma, any site	EFO_1000151	Neale B	UKBB	European	2017	-0.0003123	0.0001134	0.005887	-	337199	647	336552	1	risk diff	Neale-B_UKBB_EUR_2017
rs6803184	rs6803184	chr3:10605048	chr3:10563364	A	G	Haemorrhage from respiratory passages	EFO_0003895	Neale B	UKBB	European	2017	0.0003776	0.0001881	0.04475	+	337199	1788	335411	1	risk diff	Neale-B_UKBB_EUR_2017
rs6803184	rs6803184	chr3:10605048	chr3:10563364	A	G	Hand grip strength left	EFO_0006941	Neale B	UKBB	European	2017	0.004579	0.001862	0.01393	+	335821	0	335821	1	IVNT	Neale-B_UKBB_EUR_2017
rs6803184	rs6803184	chr3:10605048	chr3:10563364	A	G	Hand grip strength right	EFO_0006941	Neale B	UKBB	European	2017	0.003827	0.001866	0.04022	+	335842	0	335842	1	IVNT	Neale-B_UKBB_EUR_2017
rs6803184	rs6803184	chr3:10605048	chr3:10563364	A	G	Heart failure	EFO_0000373	Neale B	UKBB	European	2017	-0.000227	0.0001107	0.04029	-	337199	617	336582	1	risk diff	Neale-B_UKBB_EUR_2017
rs6803184	rs6803184	chr3:10605048	chr3:10563364	A	G	Height	EFO_0004339	Neale B	UKBB	European	2017	0.00378	0.001835	0.03939	+	336474	0	336474	1	IVNT	Neale-B_UKBB_EUR_2017
rs6803184	rs6803184	chr3:10605048	chr3:10563364	A	G	Hip circumference	EFO_0005093	Neale B	UKBB	European	2017	0.00675	0.002557	0.008303	+	336601	0	336601	1	IVNT	Neale-B_UKBB_EUR_2017
rs6803184	rs6803184	chr3:10605048	chr3:10563364	A	G	Illness, injury, bereavement, stress in last 2 years: serious illness, injury or assault of a close relative	-	Neale B	UKBB	European	2017	0.001804	0.0008262	0.02901	+	335219	38516	296703	1	risk diff	Neale-B_UKBB_EUR_2017
rs6803184	rs6803184	chr3:10605048	chr3:10563364	A	G	Illness, injury, bereavement, stress in last 2 years: serious illness, injury or assault to yourself	-	Neale B	UKBB	European	2017	0.001725	0.0007496	0.0214	+	335219	30762	304457	1	risk diff	Neale-B_UKBB_EUR_2017
rs6803184	rs6803184	chr3:10605048	chr3:10563364	A	G	Illnesses of siblings: severe depression	EFO_0003761	Neale B	UKBB	European	2017	0.001511	0.0007367	0.04021	+	260744	18239	242505	1	risk diff	Neale-B_UKBB_EUR_2017
rs6803184	rs6803184	chr3:10605048	chr3:10563364	A	G	Inflammatory disorders of male genital organs	EFO_0009555	Neale B	UKBB	European	2017	8.822e-05	4.113e-05	0.03197	+	337199	85	337114	1	risk diff	Neale-B_UKBB_EUR_2017
rs6803184	rs6803184	chr3:10605048	chr3:10563364	A	G	Intestinal malabsorption	EFO_0009554	Neale B	UKBB	European	2017	0.0002736	0.0001114	0.01402	+	337199	624	336575	1	risk diff	Neale-B_UKBB_EUR_2017
rs6803184	rs6803184	chr3:10605048	chr3:10563364	A	G	Irritable bowel syndrome	EFO_0000555	Neale B	UKBB	European	2017	0.0003353	0.0001329	0.01164	+	337199	890	336309	1	risk diff	Neale-B_UKBB_EUR_2017
rs6803184	rs6803184	chr3:10605048	chr3:10563364	A	G	Job involves shift work	EFO_0005241	Neale B	UKBB	European	2017	0.0058	0.002848	0.04173	+	190442	0	190442	1	-	Neale-B_UKBB_EUR_2017
rs6803184	rs6803184	chr3:10605048	chr3:10563364	A	G	Left-handedness	EFO_0003889	Neale B	UKBB	European	2017	0.001874	0.0007636	0.01411	+	337130	32442	304688	1	risk diff	Neale-B_UKBB_EUR_2017
rs6803184	rs6803184	chr3:10605048	chr3:10563364	A	G	Leg fat-free mass left	-	Neale B	UKBB	European	2017	0.004519	0.0017	0.007866	+	331258	0	331258	1	IVNT	Neale-B_UKBB_EUR_2017
rs6803184	rs6803184	chr3:10605048	chr3:10563364	A	G	Leg fat-free mass right	-	Neale B	UKBB	European	2017	0.004962	0.0017	0.003506	+	331285	0	331285	1	IVNT	Neale-B_UKBB_EUR_2017
rs6803184	rs6803184	chr3:10605048	chr3:10563364	A	G	Leg pain when walking normally	EFO_0003843	Neale B	UKBB	European	2017	-0.01046	0.004884	0.0323	-	23470	13259	10211	1	risk diff	Neale-B_UKBB_EUR_2017
rs6803184	rs6803184	chr3:10605048	chr3:10563364	A	G	Leg predicted mass left	-	Neale B	UKBB	European	2017	0.004399	0.001689	0.009188	+	331253	0	331253	1	IVNT	Neale-B_UKBB_EUR_2017
rs6803184	rs6803184	chr3:10605048	chr3:10563364	A	G	Leg predicted mass right	-	Neale B	UKBB	European	2017	0.00482	0.001689	0.004313	+	331285	0	331285	1	IVNT	Neale-B_UKBB_EUR_2017
rs6803184	rs6803184	chr3:10605048	chr3:10563364	A	G	Loneliness, isolation	-	Neale B	UKBB	European	2017	0.002414	0.0009927	0.01503	+	332263	58752	273511	1	risk diff	Neale-B_UKBB_EUR_2017
rs6803184	rs6803184	chr3:10605048	chr3:10563364	A	G	Longest period of depression	EFO_0003761	Neale B	UKBB	European	2017	0.01832	0.006908	0.008005	+	46884	0	46884	1	IVNT	Neale-B_UKBB_EUR_2017
rs6803184	rs6803184	chr3:10605048	chr3:10563364	A	G	Maternal care for known or suspected malpresentation of foetus	EFO_0009682	Neale B	UKBB	European	2017	0.0002716	0.0001076	0.01157	+	337199	583	336616	1	risk diff	Neale-B_UKBB_EUR_2017
rs6803184	rs6803184	chr3:10605048	chr3:10563364	A	G	Maternal care for other conditions predominantly related to pregnancy	EFO_1000709	Neale B	UKBB	European	2017	0.0003114	0.0001483	0.03572	+	337199	1111	336088	1	risk diff	Neale-B_UKBB_EUR_2017
rs6803184	rs6803184	chr3:10605048	chr3:10563364	A	G	Maximum heart rate during fitness test	EFO_0008002	Neale B	UKBB	European	2017	0.01375	0.006576	0.03649	+	49610	0	49610	1	IVNT	Neale-B_UKBB_EUR_2017
[truncated: 15,689 more rows]

## Sheet: Supplementary Data 3
Call: sisVIVE(Y = Y, D = D, Z = Z)
Estimates of Beta		Number of Invalid IVs		Invalid IVs*
-124.75		0
-125.755		1		63
-124.772		2		17,63
-124.853		3		17,27,63
[truncated: 78 more rows]
